# Supplementary material for: Regulatory T cell therapies: from patient data to biological insights
Source: Front Immunol. 2025 Oct 31;16:1675114. doi: 10.3389/fimmu.2025.1675114 (PMC12615433; doi:10.3389/fimmu.2025.1675114)
Supplement: Supplementary Table 1 — Treg therapy clinical trials and associated details. Only interventional trials included. [file Table1.xlsx]

## Sheet: clinical_trials_full_data3
NCT ID	ex-vivo expansion	indication_category	indication_standardized	indication_long	type	details	source	Title	Official Title	Brief Summary	Detailed Description	Conditions	Keywords	Condition Mesh Terms	Status	Why Stopped	Start Date	Primary Completion	Completion Date	Sponsor	Study Type	Phases	Enrollment	Intervention Names	Primary Outcomes	Eligibility Criteria	Min Age	Max Age	Sex	Location Country	Investigator(s)	Investigator Phone(s)	Investigator Email(s)	Responsible Party Type	Responsible Party Name	Responsible Party Title	Responsible Party Affiliation	URL
NCT05993611	yes	GvHD prevention	GvHD prevention	GvHD prevention	CAR - CD6	allogeneic CD6 chimeric antigen receptor T regulatory cells (CD6-CAR Tregs) in treating patients who have chronic graft versus host disease (cGVHD) after an allogeneic hematopoietic cell transplantation (HCT)		Allogeneic CD6 Chimeric Antigen Receptor T Regulatory Cells (CD6-CAR Tregs) for the Treatment of Patients With Chronic Graft Versus Host Disease After Allogeneic Hematopoietic Cell Transplantation	A First-in-Human Study to Evaluate the Safety, Feasibility and Tolerability of Allogeneic CD6 Chimeric Antigen Receptor T Regulatory Cells (CD6-CAR Tregs) in Patients With Chronic Graft-Versus-Host Disease (cGVHD) After Allogeneic Hematopoietic Cell Transplantation (alloHCT)	This phase I trial tests the safety, side effects, and best dose of allogeneic CD6 chimeric antigen receptor T regulatory cells (CD6-CAR Tregs) in treating patients who have chronic graft versus host disease (cGVHD) after an allogeneic hematopoietic cell transplantation (HCT). An allogeneic HCT is an established treatment for benign or malignant blood and marrow conditions where healthy stem cell…	PRIMARY OBJECTIVES: I. Determine if CD6-CAR Tregs administration is safe and tolerable in patients who developed chronic graft-versus-host disease (cGVHD), by evaluation of toxicities, including: type, frequency, severity, attribution, time course and duration. II. To evaluate the feasibility to produce donor derived CD6-CAR Tregs. SECONDARY OBJECTIVES: I. Obtain preliminary evidence of CD6-CAR T…	Chronic Graft Versus Host Disease, Hematologic and Lymphocytic Disorder, Steroid Refractory Graft Versus Host Disease		Bronchiolitis Obliterans Syndrome, Hematologic Diseases, Graft vs Host Disease	RECRUITING		2024-03-20	2028-05-21	2028-05-21	City of Hope Medical Center	INTERVENTIONAL	PHASE1	27	Biopsy, Biospecimen Collection, Chimeric Antigen Receptor T-Cell Therapy, Computed Tomography, Echocardiography, Electronic Health Record Review, Leukapheresis, Lumbar Puncture, Magnetic Resonance Imaging, Quality-of-Life Assessment, Tafasitamab, X-Ray Imaging	Dose-limiting toxicity, Feasibility as the ability to met at least 80% of the required cell dose at the assigned dose level, Feasibility as the ability to meet the required produce release criteria	Inclusion Criteria: * PATIENT (RECIPIENT) INCLUSION CRITERIA: * All participants must have the ability to understand and the willingness to sign a written informed consent * Participants must agree to allow the use of archival tissue from diagnostic biopsies. * If unavailable, exceptions may be granted with study PI approval Note: For research participants who do not speak English, a short form c…	18 Years		ALL	United States				SPONSOR				https://clinicaltrials.gov/study/NCT05993611
NCT00376519	no	GvHD prevention	GvHD prevention	GvHD prevention after UBC transplant for cancer	poly	umbilical cord blood (UCB)-derived CD4- and CD25-positive T-regulatory (Treg) cell infusion followed by double unrelated donor UCB transplantation	umbilical cord blood	Umbilical Cord Blood T-Regulatory Cell Infusion Followed by Donor Umbilical Cord Blood Transplant in Treating Patients With High-Risk Leukemia or Other Hematologic Diseases	Umbilical Cord Blood Transplant With Co-Infusion of T Regulatory Cells	RATIONALE: Giving chemotherapy, such as fludarabine and cyclophosphamide, and total-body irradiation before a donor umbilical cord blood stem cell transplant helps stop the growth of cancer or abnormal cells and prepares the patient's bone marrow for the stem cells. When the healthy stem cells from a donor are infused into the patient they may help the patient's bone marrow make stem cells, red b…	OBJECTIVES: Primary * Determine the maximum tolerated dose of umbilical cord blood (UCB)-derived CD4- and CD25-positive T-regulatory (Treg) cell infusion followed by double unrelated donor UCB transplantation in patients with high-risk leukemia or other hematologic diseases. Secondary * Determine the speed of neutrophil and platelet recovery at day 42 in these patients. * Determine the incidence …	Graft Versus Host Disease, Leukemia, Lymphoma, Multiple Myeloma and Plasma Cell Neoplasm, Myelodysplastic Syndromes, Secondary Myelofibrosis	graft versus host disease, adult acute lymphoblastic leukemia in remission, adult acute myeloid leukemia in remission, secondary acute myeloid leukemia, refractory anemia with excess blasts, myelodysplastic syndromes, chronic myelogenous leukemia, refractory anemia, prolymphocytic leukemia, stage IV adult lymphoblastic lymphoma, recurrent adult Burkitt lymphoma, stage I adult Burkitt lymphoma, st…	Lymphoma, Leukemia, Multiple Myeloma, Neoplasms, Plasma Cell, Neoplasm Metastasis, Preleukemia, Plasmacytoma, Myelodysplastic Syndromes, Primary Myelofibrosis, Graft vs Host Disease	TERMINATED	Slow accrual	2007-05	2008-03	2008-03	Masonic Cancer Center, University of Minnesota	INTERVENTIONAL	PHASE1	3	cyclophosphamide, cyclosporine, fludarabine phosphate, mycophenolate mofetil, Treg cell infusion, umbilical cord blood transplantation, total-body irradiation	Maximum tolerated dose of T-regulatory cells	Inclusion Criteria: Patient and Donor Demographic Criteria * Patient must be 18-45 years of age. * Patients must have three partially HLA matched UCB units. Units identified as the HSC source must be HLA matched at 4-6 HLA- A and B (at low to intermediate resolution) and DRB1 (at high resolution), and the units must be HLA matched at 4-6 HLA- A, B, DRB1 antigens with each other. Total cryopreserv…	18 Years	45 Years	ALL	United States				SPONSOR				https://clinicaltrials.gov/study/NCT00376519
NCT06201416	yes	autoimmunity	autoimmunity - RA	autoimmunity - RA	CAR - citrullinated proteins	https://www.cancer.gov/publications/dictionaries/cancer-drug/def/autologous-car-engineered-regulatory-t-cells-sbt777101		Study of Single Doses of SBT777101 in Subjects With Rheumatoid Arthritis	A Phase 1 Study to Evaluate the Safety, Tolerability, Pharmacokinetics, Pharmacodynamics, and Activity of Single Ascending Doses of SBT777101 in Subjects With Rheumatoid Arthritis	This study will test the safety and effects of SBT777101 when given as a single dose to subjects with rheumatoid arthritis. It is the first study of this treatment being done in humans. Increasing dose levels will be given after the safety at lower dose levels is shown.	The study evaluates the safety and effects of a novel regulatory CARTreg cell-based autoimmune and inflammatory disease therapy for the treatment of rheumatoid arthritis. The therapy is an autologous (using the patient's own cells) Treg cell therapy that targets proteins in the inflamed, disease-associated tissue, with the aim to dampen inflammation and restore balance to the immune system.	Rheumatoid Arthritis	rheumatoid arthritis, safety, regulatory T cells, CART, Treg, Inflammatory disease, autoimmune disease, autologous, cell therapy	Arthritis, Arthritis, Rheumatoid	RECRUITING		2024-03-06	2026-03	2026-03	Sonoma Biotherapeutics, Inc.	INTERVENTIONAL	PHASE1	24	SBT777101	Incidence, nature, and severity of adverse events [Safety and Tolerability], Incidence and nature of dose-limiting toxicities (DLTs)	Inclusion Criteria: * Body mass index (BMI) \<35 kg/m\^2, inclusive * Adult-onset, moderate-to-severe rheumatoid arthritis (RA) * Moderate-to-severe active disease * Clinical and/or ultrasound evidence of synovitis * Prior inadequate response to or unable to tolerate available RA therapies * Stable doses of RA medications for at least 30 days * Use of highly effective methods of contraception Exc…	18 Years	70 Years	ALL	United States, United States, United States, United States, United States, United States, United States, United States				SPONSOR				https://clinicaltrials.gov/study/NCT06201416
NCT01050764	no	GvHD prevention	GvHD prevention	GvHD prevention	poly	classification determinant 15-positive (CD15+), CD4+, CD127dim, and FoxP3+ regulatory T-cells (T-reg cells) supplemented by conventional T-cells (T-con cells). T-reg cells are those cells enriched by immunomagnetic selection of CD25+ cells, and further purified by flow cytometric cell sorting for the CD15+, CD4+, CD127dim, FoxP3+ cell population. These cells are an enriched but naturally-occurrin…	bone marrow or hematopoietic peripheral blood stem cells collected by apheresis from a filgrastim- (G-CSF)-mobilized haploidentical related-donor. allo-HSCT	Haploidentical Allogeneic Transplant With Post-transplant Infusion of Regulatory T-cells	A Feasibility Trial of Post-Transplant Infusion of Allogeneic Regulatory T Cells and Allogeneic Conventional T Cells in Patients With Hematologic Malignancies Undergoing Allogeneic Myeloablative Hematopoietic Cell Transplantation From Haploidentical-Related Donors	Patients with hematologic malignancies will receive myeloablative chemotherapy followed by stem cell rescue with bone marrow or hematopoietic peripheral blood stem cells collected by apheresis from a filgrastim- (G-CSF)-mobilized haploidentical related-donor, ie, hematopoietic peripheral blood stem cell transplant (HSCT).	This is dose-escalation study intended to evaluate the use of classification determinant 15-positive (CD15+), CD4+, CD127dim, and FoxP3+ regulatory T-cells (T-reg cells) supplemented by conventional T-cells (T-con cells), to enhance the efficacy of allogeneic (CliniMACS CD34+ selected) hematopoietic stem cell transplantation (allo-HSCT), in the setting of leukemia, lymphoma, and myelodysplastic s…	Leukemia, Acute, Chronic Myelogenous Leukemia (CML), Myelodysplastic Syndrome (MDS), Non-Hodgkin Lymphoma (NHL), Chronic Lymphocytic Leukemia (CLL), Acute Myelogenous Leukemia (AML), Acute Lymphoblastic Leukemia (ALL)		Leukemia, Lymphoma, Non-Hodgkin, Preleukemia, Precursor Cell Lymphoblastic Leukemia-Lymphoma, Leukemia, Lymphocytic, Chronic, B-Cell, Leukemia, Myeloid, Leukemia, Myelogenous, Chronic, BCR-ABL Positive, Leukemia, Myeloid, Acute, Myelodysplastic Syndromes	TERMINATED	Safety	2009-06	2012-08	2014-06	Everett Meyer	INTERVENTIONAL	PHASE1, PHASE2	10	Regulatory T-cells, Conventional T-cells, Melphalan, Thiotepa, Fludarabine, Anti-thymocyte globulin, rabbit, CliniMACS CD34 Reagent System	Maximum-tolerated Dose (MTD) of Regulatory and Conventional T-cells	Inclusion Criteria RECIPIENT * Histopathologically-confirmed: * Acute leukemia (in first remission with poor risk factors and molecular prognosis) * Acute myelogenous leukemia (AML) with -5,-7, t (6;9), tri8, -11 * Acute lymphoblastic leukemia (ALL) with Ph+ t (9;22), t (4;22), (q34;q11) * Acute leukemia with refractory disease or \> Complete Remission (CR) 1 * Chronic myelogenous leukemia (CML) …		60 Years	ALL	United States				SPONSOR_INVESTIGATOR	Everett Meyer	Assistant Professor of Medicine (Blood and Marrow Transplantation)	Stanford University	https://clinicaltrials.gov/study/NCT01050764
NCT01163201	no	GvHD prevention	GvHD prevention	GvHD prevention	poly		umbilical cord blood (UCB) Treg and CD3+ Teff cells	T-Regulatory Cell and CD3 Depleted Double Umbilical Cord Blood Transplantation in Hematologic Malignancies	Optimization of the T Regulatory Cell and T Effector Cell Doses in Recipients of Double UCB Transplantation for Treatment of Hematological Malignancies	This is a unique dose-escalation trial that will titrate doses of umbilical cord blood (UCB) Treg and CD3+ Teff cells with the goal of infusing as many CD3+ Teff cells as possible without conferring grade II-IV acute graft-versus-host disease (GVHD). In this study, the investigators propose to add UCB Treg and UCB CD3+ Teff cells to the two TCD UCB donor units with the goal of transplanting as ma…	Based on prior studies, the first patient will start at lowest dose combination (3 x 10\^6/kg of Treg and 3 x 10\^6/kg of CD3+ Teff cells). One patient will be entered at each level with a minimum of 35 days to observe the patient prior to moving to the next dose level. (1) If GVHD does not occur, a "successful step", then the CD3+ Teff cell dose will increase to the next higher level for the nex…	Hematologic Malignancy, Acute Myeloid Leukemia, Acute Lymphocytic Leukemia, Chronic Myelogenous Leukemia in Blast Crisis, Anemia, Refractory, With Excess of Blasts, Chronic Myeloproliferative Disease, Chronic Lymphocytic Leukemia, Small Lymphocytic Lymphoma, Marginal Zone B-cell Lymphoma, Follicular Lymphoma, Lymphoplasmacytic Lymphoma, Mantle-Cell Lymphoma, Prolymphocytic Lymphoma, Large Cell No…		Burkitt Lymphoma, Lymphoma, Leukemia, Neoplasms, Lymphoma, Non-Hodgkin, Leukemia, Lymphoid, Leukemia, Lymphocytic, Chronic, B-Cell, Leukemia, Myeloid, Lymphoma, Mantle-Cell, Leukemia, Myelogenous, Chronic, BCR-ABL Positive, Precursor Cell Lymphoblastic Leukemia-Lymphoma, Hematologic Neoplasms, Lymphoma, B-Cell, Marginal Zone, Waldenstrom Macroglobulinemia, Blast Crisis, Myeloproliferative Disorde…	WITHDRAWN	Replaced by a new study	2014-01	2015-01	2015-01	Masonic Cancer Center, University of Minnesota	INTERVENTIONAL	PHASE1, PHASE2	0	Treg cells, CD3+ Teff cells, Fludarabine, Cyclophosphamide, Total body irradiation, Umbilical cord blood transplantation	Optimal Cell Dose Mixture	Inclusion Criteria: * Only patients requiring a double umbilical cord blood (UCB) transplant are to be considered for this study. UCB Requirements * Three UCB units are required - one for Treg production and two for UCB transplant. The unrelated UCB donors must be 4-6/6 HLA-A, B, DRB1 matched with the recipient (HLA matching using molecular techniques: A and B to antigen level resolution and DR t…	18 Years	55 Years	ALL	United States				SPONSOR				https://clinicaltrials.gov/study/NCT01163201
NCT06361836	yes	Hidradenitis Suppurativa	Hidradenitis Suppurativa	Hidradenitis Suppurativa	CAR - citrullinated proteins	https://www.cancer.gov/publications/dictionaries/cancer-drug/def/autologous-car-engineered-regulatory-t-cells-sbt777101 modified to have a special protein on their surface that targets a specific marker related to inflammation https://www.pharmaceutical-technology.com/data-insights/sbt-777101-sonoma-biotherapeutics-rheumatoid-arthritis-likelihood-of-approval/ https://sonomabio.com/platform-pipeli…		Study of Single Doses of SBT777101 in Subjects With Hidradenitis Suppurativa	A Phase 1 Study to Evaluate the Safety, Tolerability, Pharmacokinetics, Pharmacodynamics, and Activity of Single Ascending Doses of SBT777101 in Subjects With Hidradenitis Suppurativa	This study will test the safety and effects of SBT777101 when given as a single dose to subjects with hidradenitis suppurativa. Increasing dose levels will be given after the safety at lower dose levels is shown.	The study evaluates the safety and effects of a novel regulatory CARTreg cell-based autoimmune and inflammatory disease therapy for the treatment of hidradenitis suppurativa. The therapy is an autologous (using the patient's own cells) Treg cell therapy that targets proteins in the inflamed, disease-associated tissue, with the aim to dampen inflammation and restore balance to the immune system.	Hidradenitis Suppurativa	regulatory T cells, CAR T, Treg, autologous, cell therapy, hidradenitis suppurativa, autoimmune disease, inflammatory disease	Hidradenitis Suppurativa, Hidradenitis	RECRUITING		2024-10-09	2026-11	2026-11	Sonoma Biotherapeutics, Inc.	INTERVENTIONAL	PHASE1	24	SBT777101	Incidence, nature, and severity of adverse events [Safety and Tolerability], Incidence and nature of Dose Limiting Toxicities [DLTs]	Inclusion Criteria: * Body mass index (BMI) ≤50 kg/m2, inclusive * Diagnosis of clinically active moderate-to-severe HS (Hurley Stage 2 or 3) * Total abscess or inflammatory nodule (AN) count of ≥5, affecting at least 2 distinct anatomic regions, with at least 1 accessible AN of adequate size for biopsy (diameter \> 1 cm) * Total draining tunnel (dT) count of ≤20 * Documented history of inadequat…	18 Years	70 Years	ALL	United States, United States, United States, United States, United States, United States				SPONSOR				https://clinicaltrials.gov/study/NCT06361836
NCT05987527	yes	GvHD prevention	GvHD prevention	GvHD prevention	CAR - HLA-A2		blood	Long-Term Follow-Up of TX200-TR101 (STEADFAST Long Term)	Long-Term Follow-Up of Patients Who Have Received an Autologous Antigen-Specific Chimeric Antigen Receptor T Regulatory Cell Therapy (CAR- Treg Therapy, TX200-TR101) in a Prior Clinical Study	This long-term follow-up study is being conducted to collect long-term (up to 15 years post-infusion) safety and tolerability data from subjects enrolled in studies evaluating TX200-TR101.	This is long- term follow up observational trial for patients who participated previously to a multicentre, first-in-human, open-label, single ascending dose, dose-ranging study of autologous, chimeric antigen receptor T regulatory cells (CAR-Treg) in HLA-A2 mismatched living donor kidney transplant recipients, with a control cohort of mismatched kidney transplant recipients of similar immunologi…	Kidney Transplant Rejection, End Stage Renal Disease	Regulatory T-Cells, Genetically modified cells, Chimeric antigen receptor, Long term follow up, T-Regs, Cell Therapy	Kidney Failure, Chronic	ENROLLING_BY_INVITATION		2023-08-15	2039-06-11	2039-06-11	Sangamo Therapeutics	OBSERVATIONAL		11	Blood sample	Safety and Tolerability of TX200-TR101 infusion evaluated by overall survival, Safety and Tolerability TX200-TR101 infusion evaluated by and incidence of serious adverse events (SAEs) according to CTCAE V5.0.	Inclusion Criteria: 1. Subjects who enrolled in the Phase I/IIa study TX200-KT02, received a transplanted kidney and have either completed or withdrawn from that study. 2. Willing and able to provide written informed consent (IC) in accordance with local regulations and governing Independent Ethics Committee (IEC)/Institutional Review Board (IRB) requirements prior to any procedure or evaluation …	18 Years	72 Years	ALL	Belgium, Netherlands, Netherlands, Netherlands, United Kingdom				SPONSOR				https://clinicaltrials.gov/study/NCT05987527
NCT04817774	yes	transplant rejection prevention	kidney transplant rejection prevention	kidney transplant rejection prevention	CAR - HLA-A2		blood	Safety & Tolerability Study of Chimeric Antigen Receptor T-Reg Cell Therapy in Living Donor Renal Transplant Recipients	Multicentre Open-Label Single Ascending Dose Dose-Ranging Phase I/IIa Study to Evaluate Safety and Tolerability of an Autologous Antigen-Specific Chimeric Antigen Receptor TRegulatory Cell Therapy in Living Donor Renal Transplant Recipients	The purpose of this study is to evaluate the safety and tolerability of TX200-TR101 and its effects on the donated kidney in living donor kidney transplant recipients. TX200-TR101 is a product made from a kidney transplant recipient's own immune cells, which are genetically modified and designed to help the transplant recipient's body accept their donated kidney and prevent their immune system fr…	This is a multicentre, first-in-human, open-label, single ascending dose, dose-ranging study of autologous, chimeric antigen receptor T regulatory cells (CAR-Treg) in HLA-A2 mismatched living donor kidney transplant recipients, with a control cohort of mismatched kidney transplant recipients of similar immunological risk.The aim is for the CAR-Tregs to recognise the HLA-A2 molecule present on the…	Kidney Transplant Rejection, End Stage Renal Disease	Regulatory T cells, Genetically modified cells, Chimeric Antigen Receptor, Living donor, Autologous	Kidney Failure, Chronic	ACTIVE_NOT_RECRUITING		2021-03-17	2024-07-11	2025-10-29	Sangamo Therapeutics	INTERVENTIONAL	PHASE1, PHASE2	26	TX200-TR101	Safety and Tolerability	Inclusion Criteria: * Written informed consent. * Male or female aged 18 - 70 years. * Diagnosis of End Stage Renal Disease and waiting for a new kidney from an identified live donor. * Subjects who will be single organ recipients (kidney). * Able and willing to use contraception. Exclusion Criteria: * HLA identical to the donor. * Subjects with prior organ transplant. * Known hypersensitivity to…	18 Years	70 Years	ALL	Belgium, Netherlands, Netherlands, Netherlands, United Kingdom				SPONSOR				https://clinicaltrials.gov/study/NCT04817774
NCT05234190	yes	transplant rejection prevention	liver transplant rejection prevention	liver transplant rejection prevention	CAR - HLA-A2		blood	Safety and Clinical Activity of QEL-001 in A2-mismatch Liver Transplant Patients	A Single-arm, Open-label, Multi-center, Phase I/II Study Evaluating the Safety and Clinical Activity of QEL-001, an Autologous CAR T Regulatory Cell Treatment Targeting HLA-A2, in HLA-A2/ A28neg Patients That Have Received an HLA-A2pos Liver Transplant.	The purpose of this study is to evaluate the safety and tolerability of QEL-001 in the prevention of liver transplant rejection following immunosuppression withdrawal. QEL-001 is a product made from a patients own cells, which are genetically modified and designed to help the transplant recipient's body accept their donated liver and prevent their immune system from rejecting it once immune suppr…	This study is a multicenter, first-in-human, open-label, single-arm study of an autologous CAR T regulatory (CAR-Treg) in HLA-A2 mismatched liver transplant recipients. The aim is for the CAR-Tregs to be activated on recognition of HLA-A2 antigens present on the donated liver and subsequently induce and maintain immunological tolerance to the organ.	Rejection; Transplant, Liver, Liver Failure, Liver Diseases	Regulatory T cells, Chimeric Antigen Receptor, Autologous, Genetically modified cells	Liver Diseases, Liver Failure	RECRUITING		2022-01-21	2025-09	2040-03	Quell Therapeutics Limited	INTERVENTIONAL	PHASE1, PHASE2	33	QEL-001	Safety and Tolerability, Long-term safety	Inclusion Criteria: * Written informed consent. * Subject who are HLA A2/A28 negative who have received HLA A2-mismatch liver transplant 12 months to 5 years prior to study entry. * Able and willing to use contraception. * Be on stable maintenance of immunosuppression for at least 12 weeks prior to study entry. Exclusion Criteria: * Severe cardiac, respiratory disease or any other major organ dys…	18 Years	75 Years	ALL	Belgium, Belgium, Belgium, Spain, Spain, Spain, United Kingdom, United Kingdom, United Kingdom, United Kingdom				SPONSOR				https://clinicaltrials.gov/study/NCT05234190
NCT05241444	yes	autoimmunity	autoimmunity - IPEX	autoimmunity - IPEX	converted			CD4^LVFOXP3 in Participants With IPEX	Phase 1 Study of Autologous CD4^LVFOXP3 in Participants With Immune Dysregulation Polyendocrinopathy Enteropathy X-linked (IPEX) Syndrome	This first-in-human, Phase 1 clinical trial will test the feasibility of the manufacturing and the safety of the administration of CD4\^LVFOXP3 in up to 30 evaluable human participants with IPEX and evaluate the impact of the CD4\^LVFOXP3 infusion on the disease.	Treatment with CD4\^LVFOXP3 is expected to replace the defective Treg cells of the participants, and restore control of the immune system and therefore ameliorate symptoms of IPEX. We expect to learn the following from this study: 1. That CD4\^LVFOXP3 can be consistently produced and be of expected quality to be used in humans, 2. That CD4\^LVFOXP3 are safe in children and young adults with IPEX,…	IPEX	Treg cells, Regulatory T cells, Gene therapy, autoimmunity, Immune Dysregulation Polyendocrinopathy Enteropathy X-linked, FOXP3, Lentiviral, CD271, NGFR, immune suppression		RECRUITING		2022-03-22	2027-02	2037-02	Bacchetta, Rosa, MD	INTERVENTIONAL	PHASE1	30	CD4^LVFOXP3	Meet target cell number for dose manufacturing, Find the safe maximum tolerated dose	Inclusion Criteria: * Body weight greater than 8 kg, unless assessed as able to tolerate leukapheresis * FOXP3 gene mutation * Medical history of progressive symptoms of IPEX with persistency of some symptoms and/or signs requiring immune suppressive medication. The participant may or may not be on immunosuppression at time of starting the study. * Uncontrolled IPEX disease but unable to tolerate…	4 Months	35 Years	MALE	United States				PRINCIPAL_INVESTIGATOR	Jessie L. Alexander	Professor of Pediatrics	Stanford University	https://clinicaltrials.gov/study/NCT05241444
NCT01903473	no	GvHD prevention	GvHD prevention	GvHD prevention	poly	Treg will be isolated at the LTCG of the CHU of Liège from apheresis product with the CliniMACS separation system (MiltenyiBiotec) following a two-step procedure (CD8 and CD19 depletion followed by CD25 positive selection)according to the manufacturer's recommendation. Aliquots (≈ 3 mL) of the Treg product will be saved for analyses.	CD8 and CD19 depletion followed by CD25 positive selection	Donor Regulatory T Cells Infusion in Patients With Chronic Graft-versus-host Disease (GVHD)	Donor Regulatory T Cells (Treg) Infusion (DTI) in Patients With Steroid-refractory Chronic Graft-versus-host Disease (GVHD)	The immune system has offensive and defensive capacities. In bone marrow transplantation, offensive cells in the donor grafts may attack host's organs, leading to a complication known as Graft versus Host Disease (GVDH). At present, patients receive steroid treatment to combat this tricky situation. Nevertheless, some patients do not respond to this therapy. Recently, it has been shown that immun…	TREATMENT PLAN 1 Immunosuppressive drugs (DTI and control arms) * Rapa will be started within 2 weeks after inclusion. Rapa will be given at 2-6 mg loading dose for one day, followed by approximately 1mg daily to achieve a target trough level of 5 to 10 ng/mL. The frequency of trough level measurements will be done according to the investigator choice; * Rapa may be discontinued in case of resolu…	Chronic Graft-Versus-Host Disease, Acute Graft-Versus-Host Disease, Steroid Refractory Graft-Versus-Host Disease	Allogeneic hematopoietic cell transplantation, GVHD, Regulatory T cells, Steroid refractory, Rapamycin, Immune recovery, Infusion, HLA-identical sibling, HLA-matched unrelated donor, IL-2	Bronchiolitis Obliterans Syndrome, Graft vs Host Disease	TERMINATED	slow recruitment	2013-07	2022-09-12	2022-09-12	University of Liege	INTERVENTIONAL	PHASE2	19	Rapamycin, T regulatory cells	To assess the safety of a combination of rapa administration, donor Treg infusion and low-dose IL-2 in patients with steroid-refractory chronic GVHD.	1. Patient criteria : Donor Treg infusion (DTI) and control arms. * Signed informed consent. * Grafts from HLA-identical siblings or HLA-matched unrelated donor (1 of 10 HLA-mismatch is allowed). * ≥ 18 years of age. * Steroid-refractory or steroid-resistant chronic GVHD defined as: * development of 1 or more new sites of disease while being treated for chronic GVHD, * progression of existing sit…	18 Years	80 Years	ALL	Belgium, Belgium				PRINCIPAL_INVESTIGATOR	Frédéric Baron	MD, PhD	University of Liege	https://clinicaltrials.gov/study/NCT01903473
NCT04220190	yes	neurodegenerative disease	neurodegenerative disease - ALS	ALS	converted epigenetically engineered with rapamycin	Autologous Hybrid TREG /Th2 T Stem Cell Therapy (RAPA-501). RAPA-501 cells are manufactured ex vivo using epigenetic reprogramming to yield a T stem cell population that is enriched for a dual anti-inflammatory phenotype based on hybrid TREG and Th2 differentiation. RAPA-501 T stem cells express both the TREG and Th2 transcription factors FOXP3 and GATA3, are enriched for expression of the ATP ec…	blood	RAPA-501 Therapy for ALS	Phase 2/3 Trial of Autologous Hybrid TREG/Th2 (RAPA-501) T Stem Cell Therapy for Amyotrophic Lateral Sclerosis	RAPA-501-ALS is a phase 2/3 expansion cohort study of RAPA-501 autologous hybrid TREG/Th2 cells in patients living with amyotrophic lateral sclerosis (pwALS).	This is an open-label, non-randomized, multi-center phase 2/3 study evaluating RAPA-501 T stem cell therapy in pwALS on an expansion cohort. Amyotrophic lateral sclerosis (ALS) is a rare disease that is also considered an orphan disease according to the Orphan Drug Act. After a subject consents to the study, an apheresis procedure will be performed to collect cells to manufacture the investigatio…	Amyotrophic Lateral Sclerosis	Amyotrophic Lateral Sclerosis, RAPA-501, Autologous TREG/Th2 T stem cell therapy, Orphan Disease, rare disease	Motor Neuron Disease, Amyotrophic Lateral Sclerosis, Sclerosis	RECRUITING		2025-01-02	2026-07-01	2027-06-01	Rapa Therapeutics LLC	INTERVENTIONAL	PHASE2, PHASE3	41	RAPA-501 Autologous T stem cells	In the expansion cohort enrolling standard-risk pwALS, determine the feasibility and safety of the highest established safe dose of RAPA-501 (80 x 10^6 cells per infusion).	Inclusion Criteria: 1. Male or female patients ≥ 18 years of age. 2. Patients with sporadic or familial amyotrophic lateral sclerosis (ALS) diagnosed as laboratory-supported possible, probable, or definite according to World Federation of Neurology El Escorial Criteria. 3. . Less than or equal to 24 months since ALS symptom onset. 4. Total ALSFRS-R score between 34 and 45. 5. Must have a source o…	18 Years		ALL	United States				SPONSOR				https://clinicaltrials.gov/study/NCT04220190
NCT06169176	yes	neurodegenerative disease	neurodegenerative disease - ALS	ALS	converted epigenetically engineered with rapamycin	Autologous Hybrid TREG /Th2 T Stem Cell Therapy (RAPA-501). RAPA-501 cells are manufactured ex vivo using epigenetic reprogramming to yield a T stem cell population that is enriched for a dual anti-inflammatory phenotype based on hybrid TREG and Th2 differentiation. RAPA-501 T stem cells express both the TREG and Th2 transcription factors FOXP3 and GATA3, are enriched for expression of the ATP ec…	blood	RAPA-501 Therapy of ALS Expanded Access Protocol	Intermediate-Size Expanded Access Trial of Autologous Hybrid TREG /Th2 T Stem Cell Therapy (RAPA-501) of Amyotrophic Lateral Sclerosis	RAPA-501-ALS is an Intermediate-Size Expanded Access Trial of RAPA-501 autologous hybrid TREG/Th2 T stem cells in patients living with amyotrophic lateral sclerosis (pwALS).	ALS is a rare disease that is considered an orphan disease according to the Orphan Drug Act. This is an open-label, non-randomized, multi-center intermediate size expanded access clinical trial of single-agent RAPA-501 T stem cells in patients with high-risk ALS who are not eligible for other ALS clinical trials. After a subject consents to the study, an apheresis procedure will be performed to c…	Amyotrophic Lateral Sclerosis	Amyotrophic Lateral Sclerosis, RAPA-501, ALS, Autologous TREG/Th2 T stem cell therapy, Rare Disease, Orphan Disease	Motor Neuron Disease, Amyotrophic Lateral Sclerosis, Sclerosis	AVAILABLE					Rapa Therapeutics LLC	EXPANDED_ACCESS			RAPA-501 Autologous T stem cells		Inclusion Criteria: 1. Male or female patients ≥ 18 years of age. 2. Patients with sporadic or familial amyotrophic lateral sclerosis (ALS) diagnosed as laboratory-supported possible, probable, or definite according to World Federation of Neurology El Escorial Criteria. 3. Pulmonary slow vital capacity (SVC) \<50% of predicted normal (as measured within three months prior to screening or at the t…	18 Years		ALL	United States, United States, United States, United States, United States, United States, United States, United States, United States, United States				SPONSOR				https://clinicaltrials.gov/study/NCT06169176
NCT01634217	yes	GvHD prevention	GvHD prevention	GvHD prevention	induced	iTreg. Human CD4+25− T cells cultured in interleukin 2 (IL-2), rapamycin, and transforming growth factor β (TGFβ) along with anti-CD3 monoclonal antibody–loaded artificial antigen-presenting cells generate FoxP3+ induced regulatory T cells (iTregs) HLA-matched siblings https://pubmed.ncbi.nlm.nih.gov/33666654/	Inducible Regulatory T Cells (iTregs)	Inducible Regulatory T Cells (iTregs) in Non-Myeloablative Sibling Donor Peripheral Blood Stem Cell Transplantation	Dose Escalation Study With Extension of Inducible Regulatory T Cells (iTregs) in Adult Patients Undergoing Non-Myeloablative HLA Identical Sibling Donor Peripheral Blood Stem Cell Transplantation	This is a phase I single center dose escalation study with an extension at the best available dose to determine the tolerability of inducible regulatory T cells (iTregs) when given to adult patients undergoing non-myeloablative HLA-identical sibling donor peripheral blood stem cell (PBSC) transplantation for the treatment of a high risk malignancy. Up to 5 dose cohorts will be tested. Once the to…	Co-enrollment in University Of Minnesota protocol MT2001-10 is required and transplantation will be according to that protocol with iTregs administered the morning of day 0 followed no sooner than 4 hours later by the PBSC transplantation.	Acute Myelogenous Leukemia, Acute Lymphocytic Leukemia, Chronic Myelogenous Leukemia, Non-Hodgkin Lymphoma, Hodgkin Lymphoma, Chronic Lymphocytic Leukemia, Multiple Myeloma, Myelodysplastic Syndrome		Lymphoma, Leukemia, Multiple Myeloma, Leukemia, Lymphoid, Leukemia, Lymphocytic, Chronic, B-Cell, Leukemia, Myeloid, Leukemia, Myelogenous, Chronic, BCR-ABL Positive, Leukemia, Myeloid, Acute, Precursor Cell Lymphoblastic Leukemia-Lymphoma, Myelodysplastic Syndromes	COMPLETED		2013-11-08	2017-12-01	2018-12-01	Masonic Cancer Center, University of Minnesota	INTERVENTIONAL	PHASE1	16	iTreg	Incidence of grade 3-5 infusional toxicity	Inclusion Criteria: * 18 - 75 years of age with an HLA-identical sibling donor * One of the following disease categories: * Acute myelogenous leukemia - high risk CR1 (as evidenced by preceding MDS, intermediate to high risk cytogenetics, ≥ 2 cycles to obtain CR, erythroblastic or megakaryocytic leukemia; CR2+. All patients must be in CR as defined by hematological recovery (ANC \> 0.5x 109/L), A…	18 Years	75 Years	ALL	United States				SPONSOR				https://clinicaltrials.gov/study/NCT01634217
NCT02118311	no	GvHD prevention	GvHD prevention	GvHD prevention after UBC transplant for cancer	poly	Changing study design. Will replace with a different protocol.	T regulatory (nTreg) CD4+ natural Tregs in a fixed dose ratio to the combined CD3+ cell count of the two graft units in recipients of double UCB transplantation. The nTreg cells (manufactured from a 3rd cord blood unit) are infused on day 0 at least 1 hour after the 2nd unit of the double umbilical cord blood (UCB) transplant.	Treg Cells for AGVHD in Non-myeloablative UCB Transplant	T Regulatory Cell for Suppression of Acute Graft-vs-Host-Disease in Recipients of a Non-Myeloablative Umbilical Cord Blood Transplantation for Treatment of Hematological Malignancies	This is a Simon's optimal two-stage phase II trial designed to estimate grade II-IV acute graft-versus-host disease (GVHD) after infusion of T regulatory (nTreg) in a fixed dose ratio to the combined CD3+ cell count of the two graft units in recipients of double UCB transplantation. The nTreg cells (manufactured from a 3rd cord blood unit) are infused on day 0 at least 1 hour after the 2nd unit o…		Hematologic Malignancies	Acute Leukemias, Burkitt's Lymphoma, Natural Killer Cell Malignancies, Chronic Myelogenous Leukemia, Myelodysplastic Syndrome, Large-Cell Lymphoma, Hodgkin Lymphoma, Multiple Myeloma, Chronic Lymphocytic Leukemia, Small Lymphocytic Lymphoma, Marginal Zone B-Cell Lymphoma, Follicular Lymphoma:, Lymphoplasmacytic Lymphoma, Mantle-Cell Lymphoma, Prolymphocytic Leukemia	Neoplasms, Hematologic Neoplasms	WITHDRAWN	Changing study design. Will replace with a different protocol.	2016-06	2018-09	2018-09	Masonic Cancer Center, University of Minnesota	INTERVENTIONAL	PHASE2	0	T Regulatory cells, Fludarabine, Cyclophosphamide, Total Body Irradiation	Incidence of grade II-IV acute graft-versus-host disease	Inclusion Criteria: * Must be ≥18, but \< 70 years of age with no matched 5/6 or 6/6 sibling donor - patients ≥ 70 and ≤ 75 years of age may be eligible if they have a Co-Morbidity score ≤ 2 (Appendix II) * Three UCB units composing the graft will be selected according to the current University of Minnesota umbilical cord blood graft selection algorithm. * Each UCB unit must be matched at 4-6 HLA…	18 Years	69 Years	ALL	United States				SPONSOR				https://clinicaltrials.gov/study/NCT02118311
NCT00602693	no	GvHD prevention	GvHD prevention	GvHD prevention after UBC transplant for cancer	poly	Umbilical Cord Blood (UCB) Derived CD25+CD4+ T-Regulatory (Treg) Cells	umbilical cord blood	T-Regulatory Cell Infusion Post Umbilical Cord Blood Transplant in Patients With Advanced Hematologic Cancer	Phase I Study of Infusion of Umbilical Cord Blood (UCB) Derived CD25+CD4+ T-Regulatory (Treg) Cells After Nonmyeloablative Cord Blood Transplantation	RATIONALE: Giving chemotherapy, such as fludarabine and cyclophosphamide, and total-body irradiation before a donor umbilical cord blood transplant helps stop the patient's immune system from rejecting the donor's stem cells. The donated stem cells may replace the patient's immune cells and help destroy any remaining cancer cells (graft-versus-tumor effect). Giving an infusion of the donor's T-re…	OBJECTIVES: Primary * Determine the maximum tolerated dose (MTD) of umbilical cord blood (UCB)-derived T-regulatory (Treg) cells. Secondary * Estimate the proportion of patients with detectable circulating Treg cells at 0, 1, 3, 7, and 14 days after infusion. * Estimate the risk of grades II-IV and III-IV acute graft versus host disease (GVHD) at day +100 with the infusion of Treg cells. * Estima…	Leukemia, Lymphoma, Multiple Myeloma, Plasma Cell Neoplasm, Myelodysplastic Syndromes	chronic myelogenous leukemia, recurrent mantle cell lymphoma, prolymphocytic leukemia, advanced chronic lymphocytic leukemia, small lymphocytic lymphoma, B-cell lymphoma, follicular lymphoma, diffuse large cell lymphoma, anaplastic large cell lymphoma, Hodgkin lymphoma, multiple myeloma	Lymphoma, Leukemia, Multiple Myeloma, Neoplasms, Plasma Cell, Plasmacytoma, Myelodysplastic Syndromes	COMPLETED		2007-07-23	2014-09-25	2015-04-16	Masonic Cancer Center, University of Minnesota	INTERVENTIONAL	PHASE1	41	umbilical cord blood transplantation, Allopurinol, fludarabine phosphate, Cyclophosphamide, Total body irradiation, Treg infusion, Sirolimus	Maximum tolerated dose	Inclusion Criteria: * Ages 18 to 75 years old * Eligible for and co-enrolled on protocol UMN-2005LS036, for treatment of any of the following advanced hematologic malignancies: * Acute leukemias in complete remission (high risk CR1 or subsequent CR); chronic myelogenous leukemia (except refractory blast crisis); myelodysplastic syndrome with severe pancytopenia or complex cytogenetics, large-cell…	18 Years	75 Years	ALL	United States				SPONSOR				https://clinicaltrials.gov/study/NCT00602693
NCT02188719	yes	transplant rejection prevention	liver transplant rejection prevention	liver transplant rejection prevention	poly	donor-alloantigen-reactive regulatory T cells, are a type of regulatory T cell (Treg) that are specifically expanded and activated to recognize and respond to donor antigens in solid organ transplantation	darTregs	Donor-Alloantigen-Reactive Regulatory T Cell (darTregs) in Liver Transplantation	Donor-Alloantigen-Reactive Regulatory T Cell (darTreg) Therapy in Liver Transplantation (RTB-002)	The purpose of this study is look at the safety of: * Taking a specific combination of immunosuppressant drugs after liver transplantation * Receiving one of three different doses of donor-alloantigen-reactive regulatory T cells (darTregs) while taking this specific combination of drugs	After liver transplantation, immunosuppressants must be taken every day to prevent the body from injuring the transplanted liver by a process called rejection. People who take these drugs may experience side effects. Studies show that some of body's cells, called T regulatory cells (Tregs), may play a part in accepting the transplanted liver. The investigators are learning about whether scientist…	Liver Transplantation	Donor-Alloantigen-Reactive Regulatory T Cell Therapy, Tregs, Cell- and Tissue-Based Therapy, Immunotherapy, Adoptive, Liver Transplantation		TERMINATED	The trial could not be completed within the grant timeline.	2014-12-17	2019-06-18	2019-06-18	National Institute of Allergy and Infectious Diseases (NIAID)	INTERVENTIONAL	PHASE1	15	Anti-Thymocyte Globulin - Rabbit, darTreg Infusion, Everolimus, Tacrolimus, Mycophenolate mofetil, Prednisone, Acetaminophen, Diphenhydramine, Anti-Infective Prophylaxis, Leukapheresis, Blood draws, Liver biopsies, Liver transplantation	Percent of Participants With Biopsy-Proven Acute and/or Chronic Rejection, Percent of Participants With Grade 3 or Higher Infectious Adverse Event(s), Percent of Participants With Grade 3 or Higher Wound Complication(s) Adverse Event(s), Percent of Participants With Grade 2 or Higher Hematologic Adverse Events (AEs) of Anemia, Neutropenia, and/or Thrombocytopenia, Percent of Participants With Adv…	Inclusion Criteria: * Subjects who meet all of the following criteria are eligible for enrollment as study participants: * Able to understand and provide informed consent * End-stage liver disease and listed for primary solitary liver transplant * Have a calculated Model for End Stage Liver Disease (MELD) score ≤ 25 at the time of study entry/consent * Female and male subjects with reproductive p…	21 Years	70 Years	ALL	United States, United States, United States				SPONSOR				https://clinicaltrials.gov/study/NCT02188719
NCT01210664	yes	autoimmunity	autoimmunity - T1D	autoimmunity - T1D	poly	ex-vivo explanded CD4+CD127lo/-CD25+ Polyclonal Tregs from same patient . ex-vivo expanded. isolate Tregs from the patient's own blood using specific T cell surface markers (CD4, CD25, and CD127). This subset of cells is then expanded in the laboratory by co-stimulating with anti-CD3 and anti-CD28 immobilized on magnetic beads, and with the use of growth medium containing human serum and IL-2.	patient's own blood using specific T cell surface markers (CD4, CD25, and CD127)	T1DM Immunotherapy Using CD4+CD127lo/-CD25+ Polyclonal Tregs	A Phase I Safety Trial of CD4+CD127lo/-CD25+ Polyclonal Treg Adoptive Immunotherapy for the Treatment of Type 1 Diabetes	The investigational therapy under study in this trial, regulatory T cells (Tregs), offers the hope of stabilizing further destruction of insulin producing beta cells in type 1 diabetes. Tregs are a specialized subset of T cells that function to control the immune response. Pre-clinical studies in non-obese diabetic mice have demonstrated that adoptive transfer of Tregs can slow diabetes progressi…	Currently, there is no approved medical treatment for preservation of the body's ability to produce insulin in patients with Type 1 Diabetes Mellitus (T1DM), and the progression of the disease can have devastating consequences. Inadequate blood glucose control results in many long term complications including kidney disease, blindness, amputation and nerve damage. In spite of the advances in insu…	Type 1 Diabetes Mellitus	Diabetes, Treg	Diabetes Mellitus, Type 1	COMPLETED		2010-11	2016-12	2017-01	University of California, San Francisco	INTERVENTIONAL	PHASE1	16	Ex vivo Expanded Human Autologous Polyclonal Regulatory T Cells	Adverse Events (AEs) as a Measure of Safety and Tolerability, Number of Participants Experiencing Severe or Life Threatening Laboratory Abnormalities	Inclusion Criteria: * Diagnosis of T1DM within \>3 and \<24 months of screening according to the American Diabetes Association criteria * Between 18 and 45 years of age * Positive test for Epstein-Barr antibody * Positive test for at least one of the following antibodies: * ICA512-antibody * ICA * GAD65-antibody * Insulin (if assessed within 10 days of the onset of insulin therapy) * ZnT8 * Peak …	18 Years	45 Years	ALL	United States, United States				SPONSOR				https://clinicaltrials.gov/study/NCT01210664
NCT01624077	no and yes	transplant rejection prevention	liver transplant rejection prevention	liver transplant rejection prevention	poly	direct infusion and also ex-vivo expanded. isolate CD4+CD25+CD127- Tregs from patients, and expand them with mismatched living donor antigens		Safety Study of Using Regulatory T Cells Induce Liver Transplantation Tolerance	Phase 1 Clinical Trial Using Regulatory T Cells as Individualized Medicine to Promote Donor-specific Clinical Liver Transplantation Tolerance in Nanjing	The first trial will involve the generation of donor alloantigen-specific CD4+CD25+ Tregs from peripheral blood of pre-transplant patients, the administration of the CD4+CD25+ Tregs (1 x 106 cells/kg) at several intervals (for graft specific tolerance induction).	The first trial will involve the generation of CD4+CD25+CD127- Tregs from peripheral blood of pre-transplant patients, followed by a course (up to 24 months) of tacrolimus (5-10 ng/ml) treatment (to prevent chronic rejection) and the administration of the CD4+CD25+CD127- Tregs (1 x 106 cells/kg) at several intervals (for tolerance induction). The immunesuppress drugs will be gradully withdraw wit…	Chronic Rejection of Liver Transplant	Regulatory T cells, Liver Transplantation, Rejection, Tolerance, Cell tolerance, Survival		UNKNOWN		2014-12	2015-12	2015-12	Nanjing Medical University	INTERVENTIONAL	PHASE1	1	Regulatory T cells	Patient and graft survival	Inclusion Criteria: * Weight greater than 50kg * Will be receiving a living-related primary liver allograft * Negative B-cell and T-cell cytotoxic and flow cytometry crossmatch * Normal echocardiogram (ECG) with an ejection fraction of greater than 50% * Parents willing to comply with the study visits Exclusion Criteria: * Current active infection * Pregnant or breastfeeding * Evidence of HIV inf…	10 Years	60 Years	ALL	China				PRINCIPAL_INVESTIGATOR	Ling Lu	Liver transplantation Center	Nanjing Medical University	https://clinicaltrials.gov/study/NCT01624077
NCT01660607	no	GvHD prevention	GvHD prevention	GvHD prevention	poly	Infusion of Conventional T-cells and Regulatory T-cells	combinations of conventional T cells (Tcon) and regulatory T cells (Treg) in patients undergoing allogeneic hematopoietic cell transplantation (HCT) with HLA matched donors (related or unrelated) using a T cell depleted graft \[CD34+ hematopoietic progenitor cells ("CD34+ HSPC")\], without immune suppression	Phase 1-2 MAHCT w/ TCell Depleted Graft w/ Simultaneous Infusion Conventional and Regulatory T Cell	Phase 1-2 Trial for Patients With Advanced Hematologic Malignancies Undergoing Myeloablative Allogeneic HCT With a T-cell Depleted Graft With Infusion of Conventional T-cells and Regulatory T-cells	This study looks at giving specific types of immune cells, called regulatory T cells and conventional T cells, to patients with blood cancers who are receiving a stem cell transplant. These cells are added back to help the immune system recover and reduce complications after the transplant.	Primary Objectives: * To determine the efficacy, safety and feasibility of administration of several dose combinations of conventional T cells (Tcon) and regulatory T cells (Treg) in patients undergoing allogeneic hematopoietic cell transplantation (HCT) with HLA matched donors (related or unrelated) using a T cell depleted graft \[CD34+ hematopoietic progenitor cells ("CD34+ HSPC")\], without im…	Myeloid Leukemia, Chronic, Acute Myelogenous Leukemia, Myelodysplastic Syndromes (MDS), Lymphoma, Non-Hodgkin, Acute Lymphoblastic Leukemia (ALL), Myeloproliferative Syndrome, Acute Myeloid Leukemia, Acute Leukemia, Chronic Myelogenous Leukemia		Leukemia, Leukemia, Myeloid, Leukemia, Myeloid, Acute, Preleukemia, Precursor Cell Lymphoblastic Leukemia-Lymphoma, Leukemia, Myelogenous, Chronic, BCR-ABL Positive, Lymphoma, Non-Hodgkin, Myelodysplastic Syndromes, Syndrome	COMPLETED		2011-12	2023-12-20	2023-12-20	Stanford University	INTERVENTIONAL	PHASE1, PHASE2	68	CD34+ Hematopoietic Progenitor Cells (HSPC), Regulatory T-Cells (Treg), Conventional T-Cells (Tcon), Myeloablative Conditioning Regimen	GvHD free Relapse free Survival (GRFS)	Recipient Inclusion Criteria 1. Patients with the following diseases that are histopathologically confirmed are eligible * Acute leukemia, primary refractory or beyond CR1, or minimal residual disease (MRD) positivity. * High risk acute myeloid leukemia in CR1 with any of the following features: * Complex karyotype(≥3 clonal chromosomal abnormalities) * Any of the following high risk chromosomal …	13 Years	60 Years	ALL	United States				SPONSOR				https://clinicaltrials.gov/study/NCT01660607
NCT02428309	yes	autoimmunity	autoimmunity - SLE	autoimmunity - SLE	poly	autologous ex-vivo expansion of Tregs	collection and expansion of one's own T cells	Autologous Polyclonal Tregs for Lupus	A Phase I, Open-Label, Dose Escalation Trial Exploring the Safety and Tolerability of Autologous Polyclonal Regulatory T Cell Therapy in Adults With Active Cutaneous Lupus (ALE08)	The primary purpose of this Phase 1 study is to evaluate the safety, tolerability, and effect of 3 different doses of Treg therapy in adults with skin (cutaneous) involvement of their lupus. Targeting cutaneous disease offers the ability to control background therapy, readily detect clinical effects, and perform research analyses not only in blood but also skin. Safety, disease activity, and mech…	The investigational therapy in this trial, regulatory T cells (Tregs), is evaluating an alternative to traditional immunosuppressive therapies for the treatment of systemic lupus erythematosus (SLE, lupus). Too frequently, aggressive therapies are inadequate in the control of the disease and have potent side effects and complications. The collection and expansion of one's own T cells harnesses a …	Lupus Erythematosus, Cutaneous, Lupus Erythematosus, Discoid, Lupus Erythematosus, Systemic	active cutaneous lupus, systemic lupus erythematosus (SLE), autologous polyclonal regulatory T cell Therapy, polyclonal Tregs for treatment of lupus	Lupus Erythematosus, Systemic, Lupus Erythematosus, Cutaneous, Lupus Erythematosus, Discoid	TERMINATED	Due to participant recruitment feasibility	2015-08-27	2016-09-02	2018-10-03	National Institute of Allergy and Infectious Diseases (NIAID)	INTERVENTIONAL	PHASE1	1	Ex vivo Expanded Human Autologous Polyclonal Regulatory T Cells	Number of Significant Adverse Events (AEs) Through Week 48	Inclusion Criteria: * Ability to provide informed consent. * Diagnosis of SLE by American College of Rheumatology (ACR) criteria or biopsy proven primary cutaneous lupus. * Presence of ≥ 2 active cutaneous lupus lesions based on (1) visual morphology and (2) at least a grade 2 erythema on CLASI activity score. Histopathologic confirmation is required unless the active lesions are of the same morp…	18 Years	60 Years	ALL	United States				SPONSOR				https://clinicaltrials.gov/study/NCT02428309
NCT01795573	yes	GvHD prevention	GvHD prevention	GvHD prevention	poly	Ex-vivo Expanded Donor Regulatory T Cells		Ex-vivo Expanded Donor Regulatory T Cells for Prevention of Acute Graft-Versus-Host Disease	Phase I Trial of Ex-vivo Expanded Donor Regulatory T Cells for Prevention of Acute Graft-Versus-Host Disease	Clinical trial of allospecific regulatory t cells (Tregs) for prevention of acute graft-versus-host disease (GVHD) in human leukocyte antigen (HLA) identical sibling transplants.	To evaluate the safety of sirolimus based immune suppression and ex-vivo expanded donor regulatory T cells for the prevention of acute graft-versus-host disease following allogeneic hematopoietic cell transplantation.	Graft Versus Host Disease	GVHD, AML, ALL, MDS, CLL, NHL, HL, MM	Graft vs Host Disease	COMPLETED		2014-10-29	2020-08-14	2020-08-14	H. Lee Moffitt Cancer Center and Research Institute	INTERVENTIONAL	PHASE1	38	Cultured Treg cells	Maximally Tolerated dose (MTD)	Inclusion Criteria: * Signed informed consent * Diagnoses: a. Hematologic malignancies - Acute myelogenous leukemia (AML), acute lymphoblastic leukemia (ALL), myelodysplastic syndrome (MDS), chronic lymphocytic leukemia (CLL), non-Hodgkin lymphoma (NHL), Hodgkin lymphoma (HL), multiple myeloma (MM) - in complete remission (CR). Complete remission is defined per morphologic, cytogenetic, FISH, mol…	18 Years	70 Years	ALL	United States				SPONSOR				https://clinicaltrials.gov/study/NCT01795573
NCT02494492	no	Uveitis	Uveitis	Uveitis	poly	injection of CD4 + CD25 + Foxp3 regulators + (Tregs), directly into the vitreous of eye. preactivated polyclonal Tregs		Treatment of the Bilateral Severe Uveitis by IVT of Regulator T-cells: Study of Tolerance of Dose	Treatment of the Bilateral Severe Uveitis by IVT of Regulator T-cells: Study of Tolerance of Dose	Uveitis is a leading cause of blindness in the children and young adult's populations. One third of etiology are idiopathic. The reference treatments are corticosteroids and immunosuppressive agents. They have significant side effects, and patient's compliance is often poor. In addition, some uveitis are more resistant. Also, in these situations of deadlock therapeutic, investigators propose a ce…	Arsenal and limitations in the treatment of uveitis Uveitis is a major cause of severe visual loss or even blindness in children and young adults. In almost one third of cases, it is associated with an infectious agent, another third is integrated in the field of autoimmune diseases as systemic entities including (Behçet's disease, sarcoidosis, spondyloarthropathy ...) or limited to the eye (Bird…	Uveitis	Uveitis, Lymphocyte cells, lymphocyte T regulator, vitreous haze, intravitreal injection	Uveitis	SUSPENDED		2013-03	2017-12	2017-12	Assistance Publique - Hôpitaux de Paris	INTERVENTIONAL	PHASE1, PHASE2	18	intravitreous administration of regulator T-cells	Toxicity (occurrence of at least 2 ocular serious adverse events)	Inclusion Criteria: * Subjects ≥ 18 years * severe bilateral uveitis not infectious * visual acuity between CLD and 1/10 for the eye the most affected and less than 5/10 for the fellow eye * failed steroid ≤ 15 mg / day with or without an immunosuppressive agents	18 Years		ALL	France				SPONSOR				https://clinicaltrials.gov/study/NCT02494492
NCT01911039	no	GvHD prevention	GvHD prevention	GvHD prevention	poly		donor regulatory T cells	Phase 1 Infused Donor T Regulatory Cells in Steroid Dependent/Refractory Chronic GVHD	A Phase 1 Safety and Tolerability Study of Infused Donor T Regulatory Cells in Steroid Dependent/Refractory Chronic Graft Versus Host Disease	Chronic graft versus host disease (cGVHD) is a common complication of bone marrow or hematopoietic cell transplant from another person (allogeneic transplant). This study will determine if subjects with steroid dependent/refractory cGVHD can tolerate infusion of donor regulatory T cells and whether their cGVHD responds to the infusion.	PRIMARY OBJECTIVES: Determine the safety and tolerability of donor T regulatory (Treg) cell infusions in subjects with steroid dependent/refractory chronic graft versus host disease. SECONDARY OBJECTIVES: 1. Determine the quantitative blood Treg cell changes following the cell infusions 2. Determine clinical efficacy of donor Treg cells as failure-free survival (FFS) defined by the absence of a n…	Graft Versus Host Disease, Allogeneic Hematopoietic Cell Transplant Recipient	GVHD, cGVHD	Graft vs Host Disease	COMPLETED		2013-07	2017-12-31	2018-07-31	Laura Johnston	INTERVENTIONAL	PHASE1	14	Regulatory T Cells	The frequency of adverse events related to the donor Treg infusions (e.g., grade III-IV aGVHD by the modified Keystone criteria and grade 3 or higher infusional toxicities graded according to the CTCAE v. 4)	Inclusion Criteria: * Steroid dependent/refractory cGVHD defined as: * Steroid dependent disease: Persistent cGVHD manifestations requiring a glucocorticoid dose \>= prednisone 0.25 mg/kg/day (0.5 mg/kg orally \[po\] every other day) for at least 12 weeks * Steroid refractory disease: Progressive cGVHD manifestations despite treatment with a glucocorticoid dose \>= prednisone 0.5 mg/kg/day (1 mg/…	18 Years		ALL	United States				SPONSOR_INVESTIGATOR	Laura Johnston	Associate Professor	Stanford University	https://clinicaltrials.gov/study/NCT01911039
NCT02526329	no	GvHD prevention	GvHD prevention	GvHD prevention	poly			Donor Regulatory T Cells in Treating Patients With Visceral Acute Graft-versus-Host Disease After Stem Cell Transplant	A Phase 1 Single Center Safety and Feasibility Study of Primary T Regulatory Cell Therapy to Treat Visceral Acute Graft-versus-Host Disease Following Hematopoietic Cell Transplantation	This phase I trial studies the side effects and best dose of donor regulatory T cells in treating patients with graft-versus-host disease affecting the liver or gastrointestinal organs (visceral) within 100 days (acute) after undergoing a stem cell transplant. Graft-versus-host disease occurs when donor immune cells infused in a stem cell transplant attack the gut, skin, liver, or other organ sys…	PRIMARY OBJECTIVES: I. Determine the safety and feasibility of donor T regulatory (Treg) cell infusions in subjects with visceral acute graft-versus-host disease (aGVHD) and incidence of dose limiting toxicities (DLTs) graded according to the Common Terminology Criteria for Adverse Events (CTCAE version 4 \[v.4\]) with a focus on infusion reactions within 24 hours, respiratory distress within 72 …	Graft Versus Host Disease		Graft vs Host Disease	WITHDRAWN	Logistics	2015-08-06	2022-11	2023-06	Everett Meyer	INTERVENTIONAL	PHASE1	0	donor regulatory T lymphocytes, laboratory biomarker analysis	Incidence of grade 3 infusion reaction within 24 hours of infusion	Inclusion Criteria: * Visceral aGVHD defined as: at least stage III/IV acute liver or stage II/III gastrointestinal (GI) GVHD by clinical criteria and/or GI and/or liver biopsy confirmation showing no alternative explanation for symptoms of GVHD * Ability to understand and willingness to sign a written informed consent form * Must have a 7/8 or 8/8 or haploidentical related donor matched at the h…	18 Years		ALL	United States				SPONSOR_INVESTIGATOR	Everett Meyer	Assistant Professor of Medicine	Stanford University	https://clinicaltrials.gov/study/NCT02526329
NCT01937468	no	GvHD prevention	GvHD prevention	GvHD prevention	poly	IL-2 plus donor anti-inflammatory Treg cells. CliniMACS System device will enrich (preferentially select) the number of Treg cells		Trial of Regulatory T-cells Plus Low-Dose Interleukin-2 for Steroid-Refractory Chronic Graft-versus-Host-Disease	A Phase I Trial of Regulatory T-cells Plus Low-Dose Interleukin-2 for Steroid-Refractory Chronic Graft-versus-Host-Disease	This research study is a Phase I clinical trial, which tests the safety of an investigational combination of IL-2 plus donor anti-inflammatory Treg cells and also tries to define the appropriate dose of the investigational combination of IL-2 plus donor anti-inflammatory Treg cells to use for further studies. IL-2 is involved with cell signaling and regulation of white blood cells (WBCs). WBCs ar…	After the screening procedures confirm that you are eligible to participate in the research study: If you take part in this research study, you (and your donor) will have the following tests and procedures: Donor Lymphocytes Collection: Lymphocytes are a type of white blood cell involved with the immune system. Your original marrow/stem cell donor will undergo one white blood cell collection proc…	Chronic Graft Versus Host Disease, Chronic GVHD, Complications of Organ Transplant Stem Cells	Chronic GVHD, Chronic graft versus host disease, Allogeneic stem cell transplant	Bronchiolitis Obliterans Syndrome, Graft vs Host Disease	ACTIVE_NOT_RECRUITING		2013-11	2017-08	2025-12	Dana-Farber Cancer Institute	INTERVENTIONAL	PHASE1	25	Treg-enriched infusion, Interleukin-2	Adverse event profile and the maximum tolerate dose of Treg-enriched infusion plus 8-week low-dose IL-2	Inclusion Criteria: * Participants must meet the following criteria on screening examination to be eligible to participate in the study: * Recipient of allogeneic hematopoietic stem cell transplantation * Participants must have steroid-refractory cGVHD. Steroid-refractory cGVHD is defined as having persistent signs and symptoms of cGVHD (Appendix D; section 17.4) despite the use of prednisone at …	18 Years		ALL	United States, United States				PRINCIPAL_INVESTIGATOR	John Koreth, MD	Principal Investigator	Dana-Farber Cancer Institute	https://clinicaltrials.gov/study/NCT01937468
NCT02088931	yes	transplant rejection prevention	kidney transplant rejection prevention	kidney transplant rejection prevention	poly	ex vivo selected and expanded autologous polyclonal Tregs	ex-vivo expanded.	Treg Adoptive Therapy for Subclinical Inflammation in Kidney Transplantation	A Pilot Trial of CD4+CD127lo/-CD25+ Polyclonal Treg Adoptive Immunotherapy in Renal Transplant Recipients	The purpose of this study is to test the safety of the experimental therapy of a single infusion of Regulatory T cells (Tregs). The investigators want to find out what effects, good or bad, Tregs will have on the kidney transplant patients. There are different types of T cells. This study uses Regulatory T cells (Tregs), which are found in the blood and are part of the immune system that stops ot…	This is an open-label single dose pilot study in which 3 subjects with inflammation on their 6-month surveillance biopsy following renal transplantation will receive a single infusion of a target of 320 million cells ex vivo selected and expanded autologous polyclonal Tregs. AAt the time of Treg infusion (day 0), the immnosuppression will remain unchanged and consists of tacrolimus and mycophenol…	Late Complication From Kidney Transplant	Tregs, Kidney transplantation		COMPLETED		2014-03	2016-12-31	2016-12-31	University of California, San Francisco	INTERVENTIONAL	PHASE1	3	Treg infusion	Number of Patients with Adverse Events., Patient Survival, Renal Allograft Survival, Renal Allograft Dysfunction	Inclusion Criteria: 1. Recipients of primary renal transplants age 18-65 years with no donor specific antibodies prior to transplantation 2. Stable renal function (cGFR), no history of acute rejection and proteinuria less than 500 mg/24 hours. 3. Maintenance immunosuppression consisting of tacrolimus and mycophenolate mofetil/mycophenolic acid with or without prednisone 4. Protocol renal allograf…	18 Years	50 Years	ALL	United States				SPONSOR				https://clinicaltrials.gov/study/NCT02088931
NCT02091232	yes	transplant rejection prevention	kidney transplant rejection prevention	kidney transplant rejection prevention	poly	after mix the recipient cells with the donor's cells, we will sort out one particular kind of immune cell, called a regulatory T cell, and inject them back into the recipient.	T-Regulatory Cells Made With Belatacept Ex-Vivo	Infusion of T-Regulatory Cells in Kidney Transplant Recipients (The ONE Study)	Renal Transplantation Followed By Infusion of T-Regulatory Cells Made With Belatacept Ex-Vivo	This research study is for patients who are going to receive a kidney transplant from a living donor. After kidney transplantation, it is necessary for transplant recipients to take "immunosuppressive drugs". These drugs work by preventing the body's immune cells from attacking and "rejecting" the new kidney. Taking these drugs long-term may also cause harm to the transplanted kidney. Therefore, …		Kidney Failure, Kidney Transplant		Renal Insufficiency	COMPLETED		2014-05	2016-03-02	2016-03-02	Massachusetts General Hospital	INTERVENTIONAL	PHASE1	4	T Regulatory Cell Infusion	Safety and Feasibility of T Regulatory Cell Infusion in Renal Transplantation	Key Recipient Inclusion Criteria: * Chronic renal insufficiency necessitating kidney transplantation * Aged at least 18 years * Donor is ABO (Blood type) compatible Key Recipient Exclusion Criteria: * HIV positive, EBV negative, or suffering from chronic viral hepatitis or tuberculosis * Previously received any tissue or organ transplant other than planned kidney graft * Genetically identical to …	18 Years		ALL	United States				PRINCIPAL_INVESTIGATOR	James F. Markmann, MD, PhD	Chief, Division of Transplant Surgery	Massachusetts General Hospital	https://clinicaltrials.gov/study/NCT02091232
NCT02129881	yes	transplant rejection prevention	kidney transplant rejection prevention	kidney transplant rejection prevention	poly	isolate nTregs thenn ex-vivo expand them. after mix the recipient cells with the donor's cells, we will sort out one particular kind of immune cell, called a regulatory T cell, and inject them back into the recipient.	nT-Regulatory Cells ex-vivo expanded Made With Belatacept Ex-Vivo	The ONE Study UK Treg Trial	The ONE Study: A Unified Approach to Evaluating Cellular Immunotherapy in Solid Organ Transplantation	A study to assess cell therapy as a treatment to prevent kidney transplant rejection. The trial will involve purification of naturally occurring regulatory T cells (nTregs) from living-donor renal transplant recipients. The cells will then be grown in the laboratory and re-infused into the patient five days after the kidney transplant. This trial is part of an international European Union funded …	Decades of immunosuppressive drug development has produced an array of powerful pharmacological agents, but the various drawbacks with these treatments leaves considerable room for improvement. By harnessing the power of suppressive mechanisms in the human immune system, regulatory cell therapy may be able to support peripheral tolerance and induce a level of donor-specific unresponsiveness that …	End-stage Renal Failure		Kidney Failure, Chronic	COMPLETED		2014-04	2017-03-23	2017-03-23	Guy's and St Thomas' NHS Foundation Trust	INTERVENTIONAL	PHASE1, PHASE2	15	Autologous regulatory T Cell Product	Incidence of biopsy-confirmed acute rejection.	Recipient Inclusion Criteria 1. Chronic renal insufficiency necessitating kidney transplantation and approved to receive a primary kidney allograft from a living donor 2. Aged at least 18 years 3. Able to commence the immunosuppressive regimen at the protocol-specified time point 4. Willing and able to participate in The ONE Study IM and HEC subprojects 5. Signed and dated written informed consen…	18 Years		ALL	United Kingdom, United Kingdom				SPONSOR				https://clinicaltrials.gov/study/NCT02129881
NCT02145325	no	transplant rejection prevention	kidney transplant rejection prevention	kidney transplant rejection prevention	poly	Treg adoptive cellular transfer (TRACT). ex-vivo expansion. directly isolated CD4+CD25+ Treg https://www.nature.com/articles/s41598-018-25574-7	directly isolated CD4+CD25+ Treg	Trial of Adoptive Immunotherapy With TRACT to Prevent Rejection in Living Donor Kidney Transplant Recipients	A Phase I, Single Center Trial of Adoptive Immunotherapy With T-reg Adoptive Cell Transfer (TRACT) to Prevent Rejection in Living Donor Kidney Transplant Recipients	Regulatory CD4+CD25+ T cells (Treg) derived from the thymus and/or peripheral tissues have been demonstrated to broadly control T cell reactivity (14). Importantly, Tregs have been shown to control immune responsiveness to alloantigens and significantly contribute to operational tolerance in transplantation models (15, 16). However, there have been limited efforts to harness the therapeutic poten…	Transplantation is the treatment of choice for most causes of end stage renal disease.(1, 2) However, without some modification of the recipient's immune system all allografts succumb to rejection. To prevent this, patients must take immunosuppressive drugs for life, generally a combination of steroids, a calcineurin inhibitor (CNI), such as cyclosporine or tacrolimus, and an antiproliferative ag…	End Stage Renal Disease	Kidney transplant, Regulatory T cells, Leukopheresis, Immune cells, Stem Cells, Tolerance	Kidney Failure, Chronic	COMPLETED		2014-04	2016-06-16	2016-06-16	Northwestern University	INTERVENTIONAL	PHASE1	10	Expanded Tregs	Safety Profile Assessment of TRACT	Inclusion Criteria: 1. Patients who are males or females age 18-65 years. 2. Donor Age 18-65 years. 3. No prior organ transplant 4. Patients who are single-organ recipients (kidney only). 5. Women who are of childbearing potential must have a negative serum pregnancy test before transplantation and agree to use a medically acceptable method of contraception throughout the treatment period. 6. Sub…	18 Years	65 Years	ALL	United States				PRINCIPAL_INVESTIGATOR	Anton Skaro	Principal Investigator	Northwestern University	https://clinicaltrials.gov/study/NCT02145325
NCT02166177	yes	transplant rejection prevention	liver transplant rejection prevention	liver transplant rejection prevention	poly	manufacture of clinical grade Tregs from prospective liver transplant recipients via a CliniMACS-based GMP isolation technique and expanded using anti-CD3/CD28 beads, IL-2 and rapamycin. https://pmc.ncbi.nlm.nih.gov/articles/PMC7154724/ and https://www.oncotarget.com/article/6927/text/		Safety and Efficacy Study of Regulatory T Cell Therapy in Liver Transplant Patients	Pilot Study Evaluating the Safety and Efficacy Profile of Regulatory T Cell Therapy in Liver Transplant Recipients	'ThRIL' aims to explore the feasibility, safety and efficacy of TR002, a regulatory cell therapy, as adjunct immunosuppressive treatment in the context of liver transplantation	Stage I: To evaluate the safety of administering TR002 to liver transplant recipients. Stage II: To evaluate the efficacy of TR002 administration in allowing for the discontinuation of immunosuppressive therapy in liver transplant recipients.	End-stage Liver Disease		Liver Diseases, End Stage Liver Disease	COMPLETED		2014-06	2018-01-22	2018-01-22	Guy's and St Thomas' NHS Foundation Trust	INTERVENTIONAL	PHASE1, PHASE2	9	Autologous regulatory T cell product	Rate of dose limiting toxicities (DLTs), Graft Loss	Inclusion Criteria: * Able to give informed consent * adult patients with end-stage liver disease listed for primary liver transplant; * calculated MELD score ≤ 25 at time of transplantation Exclusion Criteria: * HIV or RNA-positive Hepatitis C Virus infection; * autoimmune liver disease * previous organ transplant * Ebstein Virus and/or Cytomegalovirus sero-negativity * chronic use of systemic i…	18 Years	70 Years	ALL	United Kingdom				SPONSOR				https://clinicaltrials.gov/study/NCT02166177
NCT02991898	no	GvHD prevention	GvHD prevention	GvHD prevention after UBC transplant for cancer	poly			Adoptive TReg Cell for Suppression of aGVHD After UCB HSCT for Heme Malignancies	Adoptive Transfer of T Regulatory Cell for Suppression of Acute Graft-vs-Host-Disease After an Umbilical Cord Blood Transplant for Hematologic Malignancies	This is a single center pilot study of a non-myeloablative umbilical cord blood transplant for the treatment of a hematological malignancy with a single infusion of T regulatory (Treg) given shortly after UCB transplantation.		Acute Lymphoblastic Leukemia, Burkitt Lymphoma, Natural Killer Cell Malignancies, Chronic Myelogenous Leukemia, Myelodysplastic Syndromes, Large-cell Lymphoma, Chronic Lymphocytic Leukemia, Small Lymphocytic Lymphoma, Marginal Zone B-Cell Lymphoma, Follicular Lymphoma, Lymphoplasmacytic Lymphoma, Mantle-Cell Lymphoma, Prolymphocytic Leukemia, Hodgkin Lymphoma, Multiple Myeloma, Acute Myelogenous …	CML, MDS, CLL, ALL, AML	Burkitt Lymphoma, Lymphoma, Leukemia, Multiple Myeloma, Neoplasms, Precursor Cell Lymphoblastic Leukemia-Lymphoma, Leukemia, Lymphocytic, Chronic, B-Cell, Leukemia, Myeloid, Lymphoma, Mantle-Cell, Leukemia, Myelogenous, Chronic, BCR-ABL Positive, Lymphoma, B-Cell, Marginal Zone, Leukemia, Myeloid, Acute, Leukemia, Prolymphocytic, Waldenstrom Macroglobulinemia, Myelodysplastic Syndromes	TERMINATED	Considering new technology for product.	2017-02-16	2019-06-20	2019-06-20	Masonic Cancer Center, University of Minnesota	INTERVENTIONAL	PHASE2	3	Infusion of Treg	Number of Participants Survived	Inclusion Criteria: * Must be ≥18, but \< 70 years of age with no matched 7/8 or 8/8 sibling donor - patients ≥ 70 and ≤ 75 years of age may be eligible if they have a Co-Morbidity score ≤ 2 (http://www.qxmd.com/calculate-online/hematology/hct-ci) * UCB unit(s) composing the graft will be selected according to the current University of Minnesota umbilical cord blood graft selection algorithm and …	18 Years	75 Years	ALL	United States				SPONSOR				https://clinicaltrials.gov/study/NCT02991898
NCT02244801	yes	transplant rejection prevention	kidney transplant rejection prevention	kidney transplant rejection prevention	poly	donor-alloantigen-reactive regulatory T cells, are a type of regulatory T cell (Treg) that are specifically expanded and activated to recognize and respond to donor antigens in solid organ transplantation	darTregs	Donor-Alloantigen-Reactive Regulatory T Cell (darTreg) Therapy in Renal Transplantation (The ONE Study )	Donor-Alloantigen-Reactive Regulatory T Cell (darTreg) Therapy in Renal Transplantation: A ONE Study Clinical Trial	This Phase I pilot study will evaluate the safety, and tolerability of darTreg infusion for adult, de novo, living donor renal transplant recipients.	A single-center, open-label, dose-escalation pilot trial of a single infusion of darTregs in two dosing cohorts. This study is an independent single-center clinical trial. However, the organizational and mechanistic infrastructure of the study will be provided by the ONE Study project, a European Union funded collaborative project, whose objective is to assess distinct purified hematopoietic immu…	Kidney Disease		Kidney Diseases	COMPLETED		2015-04	2017-09	2018-08-28	University of California, San Francisco	INTERVENTIONAL	PHASE1	6	darTreg infusion	Incidence of biopsy-confirmed acute rejection (BCAR) following renal transplantation.	Inclusion Criteria: (organ donor eligibility) 1. Eligible for live kidney donation 2. At least 18 years of age 3. An ABO blood type compatible with the organ recipient 4. Willing and able to provide a blood sample for The ONE Study IM (Immune Monitoring) Subproject 5. Willing to provide personal and medical/biological data for the trial analysis 6. Eligible to give blood for B cell source prior t…	18 Years	70 Years	ALL	United States				PRINCIPAL_INVESTIGATOR	Sang-Mo Kang	Associate Professor of Surgery	University of California, San Francisco	https://clinicaltrials.gov/study/NCT02244801
NCT02371434	yes	transplant rejection prevention	kidney transplant rejection prevention	kidney transplant rejection prevention	poly	autologous CD4+CD25+FoxP3+ natural regulatory T cells (nTregs) Tregs were enriched by using the CliniMACS Plus system (CD8+ T cell depletion and CD25+ T cell enrichment) with subsequent stimulation and expansion for 23 days under nTreg promoting conditions, followed by magnetic expansion bead depletion (>99.997%) to obtain the final nTreg product https://www.bmj.com/content/371/bmj.m3734.long	autologous, polyclonally expanded CD4+CD25+FoxP3+ nTregs	The ONE Study nTreg Trial (ONEnTreg13)	The ONE Study: A Unified Approach to Evaluating Cellular Immunotherapy in Solid Organ Transplantation - nTregs Trial	The aim of this trial is to collect evidence of the safety of administering autologous CD4+CD25+FoxP3+ natural regulatory T cells (nTregs) to living-donor renal transplant recipients. In addition, the study will determine whether post-transplant nTregs infusion allows a tapering of conventional maintenance immunosuppression within 60 weeks after transplantation.	The ONE Study aims to explore the feasibility, safety and efficacy of regulatory cell therapies as adjunct immunosuppressive treatments in the context of living-donor renal transplantation.The clinical trial presented here (ONEnTreg13) will test autologous, polyclonally expanded CD4+CD25+FoxP3+ nTregs as a somatic cell-based medicinal product. The objective of this study is to determine whether a…	Immunosuppressive Treatment of Living-donor Renal Transplantation			COMPLETED		2015-02	2017-11-01	2017-11-01	Prof. Dr. Petra Reinke	INTERVENTIONAL	PHASE1, PHASE2	17	autologous CD4+CD25+FoxP3+ natural regulat. T cells (nTregs)	Incidence of biopsy-confirmed acute rejection (BCAR) within 60 weeks of organ transplantation, Incidence of infectious complications associated with cell administration., Incidence of embolic pulmonary complications and other embolic events., Incidence of immune responses resulting in anaphylactic reactions, cardiovascular compromise or other acute organ failure., Biochemical disturbances associa…	Inclusion Criteria for organ recipients: * Chronic renal insufficiency with a GFR \< 15 ml/min, accepted by the organ transplantation conference, registered by ET (Euro Transplant) and having a positive vote from the living donor ethic commission (Lebendspendekommission) at the Berlin Medical Association. * Willing and able to participate in The ONE Study IM and HEC Subprojects. * Signed and date…	18 Years	65 Years	ALL	Germany				SPONSOR_INVESTIGATOR	Prof. Dr. Petra Reinke	Professor of Nephrology	Charite University, Berlin, Germany	https://clinicaltrials.gov/study/NCT02371434
NCT03239470	yes?	autoimmunity	autoimmunity - pemphigus	autoimmunity - pemphigus	poly			Polyclonal Regulatory T Cells (PolyTregs) for Pemphigus	A Phase I, Open-Label, Multicenter Trial Exploring the Safety and Tolerability of Autologous Polyclonal Regulatory T Cell Therapy in Adults With Active Pemphigus (APG01)	T cells, a type of white blood cell called a lymphocyte, play an important role in the immune system. One subtype, the regulatory T cell (Treg) helps to regulate the immune system and may provide protection against the development of autoimmune disease. The hope is that these naturally occurring Treg cells can be utilized for the treatment of autoimmune disease and potentially replace the use of …	Up to 12 adults between the ages of 18 and 75 years of age who have been diagnosed with pemphigus and meet all other entry criteria will be enrolled to receive one infusion of their own expanded Tregs at one of the following doses: * 1.0 x 10\^8 PolyTregs or * 2.5 x 10\^8 PolyTregs. Safety, disease activity, and mechanism of action will be assessed over a three year period, using biospecimens fro…	Pemphigus Foliaceus, Pemphigus Vulgaris	autologous polyclonal regulatory T cell therapy, PolyTregs, open-label, Phase 1 (safety)	Pemphigus	TERMINATED	Lack of recruitment, ongoing and new feasibility issues, and the impact of the coronavirus infectious disease 19 (COVID-19) pandemic	2017-10-10	2020-12-10	2023-01-09	National Institute of Allergy and Infectious Diseases (NIAID)	INTERVENTIONAL	PHASE1	5	Cohort 1: 1.0 x 10^8 PolyTregs, Cohort 2: 2.5x10^8 PolyTregs	Number of Significant Adverse Events Through Week 52	Inclusion Criteria: * Ability to provide informed consent; * Diagnosis of Pemphigus Vulgaris (PV) or Pemphigus Foliaceus (PF), defined by H\&E staining (e.g., Haemotoxylin and Eosin) and direct immunofluorescence staining of skin biopsy at any time prior to enrollment; * Pemphigus treated with systemic corticosteroids within the 2 years prior to screening (historic or current), or treated with ri…	18 Years	75 Years	ALL	United States, United States, United States, United States				SPONSOR				https://clinicaltrials.gov/study/NCT03239470
NCT02385019	no	GvHD prevention	GvHD prevention	GvHD prevention	poly		donor CliniMACS-selected regulatory T cells	A Phase 1/2 Trial of Donor Regulatory T-cells for Steroid-Refractory Chronic Graft-versus-Host-Disease	A Phase 1/2 Trial of Donor Regulatory T-cells for Steroid-Refractory Chronic Graft-versus-Host-Disease	Phase 1/2 clinical study for the treatment of steroid-refractory chronic graft versus host disease after an allogeneic transplant of hematopoietic progenitors with donor CliniMACS-selected regulatory T cells	Phase 1/2 clinical study evaluating safety (Phase 1) and preliminary efficacy (Phase 2) of donor regulatory T cells for patients with steroid-refractory chronic graft versus host disease (GVHD) after allogeneic hematopoietic stem cell transplantation (HSCT). Patients must have persistent signs and symptoms despite the use of prednisone or equivalent at ≥ 0.25 mg/kg/day (or 0.5 mg/kg every other d…	Graft vs Host Disease	Allogeneic hematopoietic stem cell transplantation, Graft vs host disease, Regulatory T cells	Bronchiolitis Obliterans Syndrome, Graft vs Host Disease	UNKNOWN		2015-03	2019-03	2019-12	Instituto de Medicina Molecular João Lobo Antunes	INTERVENTIONAL	PHASE1, PHASE2	22	Donor regulatory T cell adoptive immunotherapy in chronic graft versus host disease	Progression of graft versus host disease according to the 2014 NIH consensus criteria and myelosuppression after the administration of 3 doses of donor regulatory T cells / kg recipient's body weight: 0.5 x 10ˆ6, 1.0 x 10ˆ6 and 2.0-3.0 x 10ˆ6 cells	Inclusion Criteria: 1. Patients must have persistent signs and symptoms despite the use of prednisone or equivalent at ≥ 0.25 mg/kg/day (or 0.5 mg/kg every other day), for at least 4 weeks without complete resolution of signs and symptoms. Occasional patients requiring lower doses of prednisone will be eligible if associated with other immunosuppressive drugs. 2. Stable immunosuppressive medicati…	18 Years		ALL	Portugal, Portugal, Portugal				PRINCIPAL_INVESTIGATOR	Joao F. Lacerda	MD PhD, Associate Professor of Medicine	Instituto de Medicina Molecular João Lobo Antunes	https://clinicaltrials.gov/study/NCT02385019
NCT02474199	yes	transplant rejection prevention	liver transplant rejection prevention	liver transplant rejection prevention	poly	recipient's Tregs can be grown in the laboratory to increase their number. Exposing the recipient's Tregs to the liver donor's cells will stimulate the Tregs that recognize the liver donor to grow vigorously. Giving these "donor reactive" Tregs back to the transplant recipient	darTregs	Donor Alloantigen Reactive Tregs (darTregs) for Calcineurin Inhibitor (CNI) Reduction	Safety of Donor Alloantigen Reactive Tregs to Facilitate Minimization and/or Discontinuation of Immunosuppression in Adult Liver Transplant Recipients (CTOTC-12)	This research study is for liver transplant recipients and their respective living donors. The purpose of this study is: 1. To see if it is safe for liver recipients to receive one dose of donor reactive T regulatory cells (Tregs) 2. To see if the Tregs allows a liver recipient to take less, or completely stop medications normally taken after receiving an organ transplant.	Doctors give drugs called immunosuppressants (IS) to people who receive a liver transplant. IS must be taken every day to prevent the body from injuring the transplanted liver by a process called rejection. Liver transplant recipients usually have to take these drugs for the rest of their lives. These drugs have harmful side effects. Researchers are looking for ways to keep a transplanted liver w…	Liver Transplant Recipient, Living Donor (of the Respective Liver Transplant Recipient)	Regulatory T Cells ( Treg), Donor Alloantigen Reactive Tregs (darTregs), Liver Transplant, Alloantigen Reactive Tregs, Calcineurin Inhibitors (CNI), immunosuppressants (IS)		COMPLETED		2016-06-06	2019-12-16	2019-12-16	National Institute of Allergy and Infectious Diseases (NIAID)	INTERVENTIONAL	PHASE1, PHASE2	15	darTregs, Acetaminophen, Diphenhydramine, Immunosuppression (IS) Withdrawal, Study Mandated Procedures	Number of Participants Who Experienced Grade 3 or Higher Adverse Events (AEs) Deemed Attributable to darTreg Infusion, Number of Participants With Study Defined Grade 3 or Higher Infections, Number of Participants With Any Malignancy, Proportion of Liver Transplant Recipients Who Are Able to Reduce Calcineurin Inhibitor Dosing by 75 Percent and Discontinue a Second Immunosuppression Drug (if Appl…	Study Enrollment Inclusion Criteria: * Subjects who meet all of the following criteria are eligible for enrollment: 1. Able to understand and provide informed consent 2. Have received a primary, solitary, living donor liver transplant more 24 months and less than 84 months ago 3. Have a living donor who is willing to consent to a one time blood draw of 100 mLs to enable the manufacture of Donor A…	18 Years	70 Years	ALL	United States, United States, United States				SPONSOR				https://clinicaltrials.gov/study/NCT02474199
NCT02519816	yes	GvHD prevention	GvHD prevention	GvHD prevention	poly	Continuous Alloreactive T-Cell depletion and Regulatory T-cell Expansion		Continuous Alloreactive T Cell Depletion and Regulatory T Cell Expansion for the Treatment of Steroid-refractory or Dependent Chronic GVHD	Continuous Alloreactive T Cell Depletion and Regulatory T Cell Expansion for the Treatment of Steroid-refractory or Dependent Chronic GVHD	Phase II multicenter, Canadian only study - open to 25 subjects. Study open to subjects with steroid-refractory or dependent chronic graft vs host disease. Series of 6 aphereses and 28 re-infusions over 24 weeks. Primary endpoint is FFS at 24 weeks. Primary objective is to measure the efficacy of CARE (Continuous Alloreactive T-Cell depletion and Regulatory T-cell Expansion)		Chronic GVHD After HCT for Cancer or Immune Disease	post stem cell transplantation, Steroid refractory, dependent chronic	Immune System Diseases	UNKNOWN		2016-03	2020-01-01	2020-01-01	daphne brockington	INTERVENTIONAL	PHASE2	17	Autologous peripheral blood mononuclear cells ex vivo depleted for reactive T cells, using TH9402 based photodynamic therapy, in a final formulation of 10% DMSO, 30% autologous plasma in PlasmaLyte.	The primary endpoint is failure-free survival (FFS) at 24 weeks	Inclusion Criteria: (Main) * 1. Newly diagnosed chronic GVHD as defined by the National Institutes of Health (NIH) Consensus with no more than 24 weeks of treatment with systemic steroids. AND 2. Chronic GVHD must be refractory or dependent to standard therapy, defined as (one of the following): * Progression on prednisone 7 mg/kg/week for 2 weeks, or * Stable disease on ≥ 3.5 mg/kg/week of predn…	19 Years		ALL	Canada				SPONSOR_INVESTIGATOR	daphne brockington	Dr. Imran Ahmad	Maisonneuve-Rosemont Hospital	https://clinicaltrials.gov/study/NCT02519816
NCT02691247	yes	autoimmunity	autoimmunity - T1D	autoimmunity - T1D	poly	autologous ex vivo expanded polyclonal regulatory T-cells		Safety and Efficacy of CLBS03 in Adolescents With Recent Onset Type 1 Diabetes (The Sanford Project T-Rex Study)	A Prospective Randomized Placebo-Controlled Double Blind Clinical Trial to Evaluate the Safety and Efficacy of CLBS03 (Autologous Ex Vivo Expanded Polyclonal Regulatory T-cells) in Adolescents With Recent Onset Type 1 Diabetes Mellitus (T1DM)	This clinical trial will explore the safety and effect of autologous ex vivo expanded polyclonal regulatory T-cells on beta cell function in patients, aged 8 to 17, with recent onset T1DM. Other measures of diabetes severity and the autoimmune response underlying T1DM will also be explored. Eligible subjects will receive a single infusion of CLBS03 (high or low dose) or placebo.		Diabetes Mellitus	T1DM, Type 1 Diabetes Mellitus, T regulatory cell, Immunotherapy, Cell therapy, T-Reg	Diabetes Mellitus, Diabetes Mellitus, Type 1	COMPLETED		2016-02	2019-03	2020-01	Lisata Therapeutics, Inc.	INTERVENTIONAL	PHASE2	113	CLBS03 Low Dose, CLBS03 High Dose, Placebo	Change From Baseline in 4-hour Mixed Meal Tolerance Test (MMTT)-Stimulated C-peptide Area Under the Curve (AUC) at Week 52	Inclusion Criteria: * Male and females aged 8 to 17 years of age * Diagnosis of T1DM within 100 days of receipt of study drug * Positive for at least one islet cell autoantibody * Peak MMTT-stimulated C-peptide level \> 0.2 pmol/mL (at the screening visit) * Weight of ≥30 kg * Must agree to use a reliable and acceptable method of contraception for the duration of participation * Willing and medic…	8 Years	17 Years	ALL	United States, United States, United States, United States, United States, United States, United States, United States, United States, United States, United States, United States, United States, United States, United States				SPONSOR				https://clinicaltrials.gov/study/NCT02691247
NCT02704338	yes	autoimmunity	autoimmunity - hepatitis	autoimmunity - hepatitis	poly	isolate CD4(cluster of differentiation)+CD25(cluster of differentiation25)+CD127(cluster of differentiation127)- Tregs from these patients, and expand them with IL(interleukin)-2 retinoid acid and anti-CD3(cluster of differentiation 3) /CD28(cluster of differentiation 28) beads.	CD4+CD25+CD127- Tregs	Safety and Efficacy Study of Regulatory T Cells in Treating Autoimmune Hepatitis	Phase 1 Clinical Trial Using Regulatory T Cells as Individualized Medicine to Evaluate the Safety and Efficacy in Autoimmune Hepatitis	Separated and expanded the CD4+CD25+CD127- Tregs from peripheral blood of autoimmune hepatitis patients and administrate the cells (5 x 106 cells/kg) into patients.	The trial will be carried out in autoimmune patients. The investigators will isolate CD4(cluster of differentiation)+CD25(cluster of differentiation25)+CD127(cluster of differentiation127)- Tregs from these patients, and expand them with IL(interleukin)-2 retinoid acid and anti-CD3(cluster of differentiation 3) /CD28(cluster of differentiation 28) beads. The patients will be subsequently treated …	Autoimmune Diseases	Autoimmune Diseases, Treg	Hepatitis, Autoimmune, Autoimmune Diseases	UNKNOWN		2016-04	2018-03	2018-10	Nanjing Medical University	INTERVENTIONAL	PHASE1, PHASE2	30	Regulatory T cells	Biochemical remission(serum levels of alanine aminotransferase, aspartate aminotransferase and Total bilirubin within normal ranges), immunology remission(=serum levels of T cell subsets, immune globulin, and complement within normal ranges) and lack of other side effects.	Inclusion Criteria: 1. Written informed consent 2. Autoimmune hepatitis(according to the criteria defined by the international autoimmune hepatitis Group ,Hepatology, 2008;48:169-176) 3. Negative pregnancy test 4. Moderately active disease under standard treatment Exclusion Criteria: 1. Hepatocellular carcinoma or other Malignancies 2. Pregnant or lactating women 3. Vital organs failure (Cardiac,…	10 Years	70 Years	ALL					PRINCIPAL_INVESTIGATOR	Ling Lu	Principal Investigator	Nanjing Medical University	https://clinicaltrials.gov/study/NCT02704338
NCT03654040	yes	transplant rejection prevention	liver transplant rejection prevention	liver transplant rejection prevention	poly	Alloantigen-Specific Tregs		Liver Transplantation With Tregs at UCSF	A Phase I/II Drug Withdrawal Study of Alloantigen-Specific Tregs in Liver Transplantation	This is a single-center, prospective, open-label, non-randomized clinical trial exploring cellular therapy to facilitate immunosuppression withdrawal in liver transplant recipients.	The researchers in this study plan to enroll 9 participants. Eligible participants will receive a single dose of Treg product (arTreg). The target dose is at least 90 to 500 x 10\^6 total cells. Participants who successfully withdraw from all immunosuppression (IS) will undergo a research biopsy at 52 weeks following IS discontinuation to determine whether they meet the primary efficacy outcome o…	Liver Transplant	alloantigen-reactive Tregs (arTreg), immunosuppression, operational tolerance		TERMINATED	The study was terminated by the Sponsor prior to any participants receiving the investigational product.	2021-04-22	2023-03-06	2023-03-06	National Institute of Allergy and Infectious Diseases (NIAID)	INTERVENTIONAL	PHASE1, PHASE2	42	arTreg, leukapheresis, cyclophosphamide, mesna, everolimus	Number and Severity of Adverse Events (AEs) Attributed to the Investigational Product, arTreg, Number and Severity of Adverse Events (AEs) Attributed to Supportive Regimen: Leukapheresis, Cyclophosphamide or Mesna, Number of Operationally Tolerant Participants	Inclusion Criteria: Eligibility: Recipient: * Individuals must meet all of the following criteria to be eligible for this study: 1. Able to understand and provide informed consent 2. End-stage liver disease and listed for a living or deceased-donor primary solitary liver transplant 3. Agreement to use contraception 4. For candidates with a history of hepatitis C virus (HCV), completed treatment f…	18 Years	70 Years	ALL	United States				SPONSOR				https://clinicaltrials.gov/study/NCT03654040
NCT02711826	yes	transplant rejection prevention	kidney transplant rejection prevention	kidney transplant rejection prevention	poly	autologous polyTregs		Treg Therapy in Subclinical Inflammation in Kidney Transplantation	Treg Adoptive Therapy in Subclinical Inflammation in Kidney Transplantation (CTOT-21)	The purpose of this study is: * To see if polyTregs can reduce inflammation in a transplanted kidney. * To find out what effects, good or bad, polyTregs will have in the kidney recipient. * To find out what effects, good or bad, taking everolimus after polyTregs will have in the kidney recipient.	Inflammation occurs when the body's defense system recognizes a foreign object (such as a transplanted kidney), and responds by sending white blood cells to attack the foreign object. These cells and the substances they produce can damage the transplanted kidney. There is currently no standard treatment for inflammation in the kidney; some transplant centers do not treat inflammation at all. Reje…	Kidney Transplant, Adult Living Donor Kidney Transplant Recipients, Renal Transplant, Living Kidney Donor	graft inflammation, Treg, polyclonally expanded Tregs (polyTregs), calcineurin inhibitors (CNIs), mTOR inhibitors	Inflammation	COMPLETED		2016-09-20	2023-08-04	2023-08-04	National Institute of Allergy and Infectious Diseases (NIAID)	INTERVENTIONAL	PHASE1, PHASE2	32	Polyclonal Regulatory T Cells, Everolimus, Tacrolimus, Mycophenolate mofetil, Mycophenolic acid, Acetaminophen, Diphenhydramine, Biopsy, Kidney, Blood Draw, Leukapheresis, IS regimen conversion	Incidence of Banff 2A or Higher Acute Cell-mediated Rejection and/or Acute Antibody Mediated Rejection, Timing of Banff 2A or Higher Acute Cell-mediated Rejection and/or Acute Antibody Mediated Rejection, Incidence of Study Defined Grade 3 or Higher Infection, Timing of Study Defined Grade 3 or Higher Infection, Percent Change in Inflammation, Immunologic Profiles of Kidney Transplant Recipients	Inclusion Criteria: Individuals who meet all of the following criteria are eligible for enrollment as study participants: 1. Subject must be able to understand and provide informed consent; 2. Age ≥18 years of age at the time of study entry; 3. Recipients of non- Human Leukocyte Antigen (HLA) identical living or deceased renal transplants; 4. Protocol renal allograft biopsy at 5 months (± 8 weeks…	18 Years		ALL	United States, United States, United States, United States, United States, United States				SPONSOR				https://clinicaltrials.gov/study/NCT02711826
NCT02749084	no	GvHD prevention	GvHD prevention	GvHD prevention	poly	T reg cells are PURIFIED utilizing the CliniMACS Plus Systems for depletion of CD8 and CD19 positive cells and enrichment for CD25high expressing. Final content of CD4+CD25+CD127lo-expressing cells was in mean 79% (range 52-82%) with the improved CD25 enrichment procedure.		Multiple Donor Treg DLI for Severe Refractory Chronic GVHD	Multiple Donor Regulatory T Cell (Treg) Infusions (T Reg DLI) for Severe Refractory Chronic Graft Versus Host Disease (GVHD) After Allogeneic Hematopoietic Stem Cell Transplantation (HSCT)	This is a INTERVENTIONAL TRANSPLANTATION STUDY WITHOUT DRUGS. The INTERVENTION is represented by the INFUSION of DONOR T REGULATORY CELL-ENRICHED LYMPHOCYTES to PATIENTS suffering from REFRACTORY CHRONIC GVHD after ALLOGENEIC HEMATOPOIETIC STEM CELL TRANSPLANTATION. The study includes a DOSE ESCALATION PHASE followed by a MTD PHASE as detailed in the following chapter. The primary objective of th…	The procedure under study is the infusion of patients with chronic GVHD with purified Treg cells obtained from the original HSC donor (T reg DLI). T reg cells are PURIFIED utilizing the CliniMACS Plus Systems for depletion of CD8 and CD19 positive cells and enrichment for CD25high expressing. Treg purification will be performed according to GMP procedure by using the clinical grade CLINI-MACS® de…	Chronic Graft Versus Host Disease	chronic graft versus host disease, T regulatory cell	Bronchiolitis Obliterans Syndrome, Graft vs Host Disease	COMPLETED		2016-08-03	2021-12-31	2022-06	Mario Arpinati	INTERVENTIONAL	PHASE1, PHASE2	18	T reg DLI	OVERALL RESPONSE RATE	Inclusion Criteria: * Any patient who has undergone allogeneic stem cell transplantation with steroid refractory severe chronic GvHD either occurring post transplant, or induced by donor lymphocyte infusions (DLI) or T-cell add back. The diagnosis of chronic GvHD will based on NIH criteria, 2014 update. Chronic GvHD grading will be performed based on the updated NIH criteria. Severe chronic GVHD …	18 Years		ALL	Italy				SPONSOR_INVESTIGATOR	Mario Arpinati	Dr Mario Arpinati	IRCCS Azienda Ospedaliero-Universitaria di Bologna	https://clinicaltrials.gov/study/NCT02749084
NCT03773328	yes	autoimmunity	autoimmunity - GBS	GBS	poly	CK0801 (Cord blood-derived T-regulatory cells) consists of ex vivo expanded T-regulatory cells with a flow cytometry phenotype of ≥ 60% CD4+CD25+ T-regulatory (Treg) cells and < 10% CD4-CD8+ T-cytotoxic/suppressor cells. The cellular starting material of CK0801 is a single unit of umbilical cord blood (CBU) from a normal, healthy unrelated donor. Because Treg cells are present only at low frequen…	cord blood	A Clinical Trial of CK0801 (a New Drug) In Patients With Treatment-Resistant Guillain-Barré Syndrome (GBS)	Phase I Trial To Evaluate The Safety Of CK0801 In Treatment-Resistant Guillain-Barré Syndrome (GBS)	The goal of this research study is to determine whether it is safe and practical to give CK0801 (a cord-blood derived T-regulatory cell product) to patients with Guillain-Barré Syndrome (GBS). Researchers also want to determine the highest possible dose that is safe to be given and to learn if CK0801 may improve the symptoms of GBS. There will be three doses of CK0801 given during this study. A m…	CK0801 (Cord blood-derived T-regulatory cells) consists of ex vivo expanded T-regulatory cells with a flow cytometry phenotype of ≥ 60% CD4+CD25+ T-regulatory (Treg) cells and \< 10% CD4-CD8+ T-cytotoxic/suppressor cells. The cellular starting material of CK0801 is a single unit of umbilical cord blood (CBU) from a normal, healthy unrelated donor. Because Treg cells are present only at low freque…	Guillain-Barré Syndrome		Guillain-Barre Syndrome, Syndrome	WITHDRAWN	Pending contract negotiations	2022-11	2025-02	2027-02	Cellenkos, Inc.	INTERVENTIONAL	PHASE1	0	CK0801	Number of Participants with Severe Infusion Toxicity as Assessed by CTCAE v4.0, Number of Participants with Regimen Related Death, Number of Participants with Severe Cytokine Release Syndrome (CRS)	Inclusion Criteria: 1. Subject fulfills the diagnostic criteria for Guillain-Barré syndrome (GBS) (Appendix 1). 2. HLA matched (≥ 3/6 at HLA-A, HLA-B, and HLA-DRB1) cord blood unit available for CK0801 generation. 3. Subjects age 18 to 70 years. 4. Subject has GBS disability scale score of 4 and unchanged 1 week after IVIG or PE treatment (Appendix 2). 5. Subject has completed IVIG/PE treatment ≥…	18 Years	70 Years	ALL					SPONSOR				https://clinicaltrials.gov/study/NCT03773328
NCT02772679	yes	autoimmunity	autoimmunity - T1D	autoimmunity - T1D	poly	ex vivo expanded human autologous CD4+CD127lo/-CD25+ polyclonal regulatory T cells (Polyclonal Tregs) plus Interleukin-2 (IL-2) administered to patients. Tregs will be expanded using an established protocol utilizing anti-CD3/anti-CD28 beads plus IL-2. https://www.sciencedirect.com/science/article/pii/S0896841115000025?via%3Dihub		T1DM Immunotherapy Using Polyclonal Tregs + IL-2	A Phase 1 Trial of CD4+CD127lo/-CD25+ Polyclonal Treg Adoptive Immunotherapy With Interleukin-2 for the Treatment of Type 1 Diabetes	The purpose of this study is to assess the safety of Tregs + IL-2 and survival of Tregs in patients with recent onset T1DM who receive infusions of autologous Tregs + IL-2.	The investigators hypothesize that ex vivo expanded human autologous CD4+CD127lo/-CD25+ polyclonal regulatory T cells (Polyclonal Tregs) plus Interleukin-2 (IL-2) administered to patients with Type 1 Diabetes Mellitus (T1DM) will be safe and biologically active. A Phase I trial with this cellular therapy plus IL-2 will lead the way for Phase II trials that test for efficacy based on preservation …	Type 1 Diabetes Mellitus	Diabetes, Treg, Proluekin	Diabetes Mellitus, Type 1	COMPLETED		2016-08	2021-08-27	2021-08-27	Jeffrey Bluestone	INTERVENTIONAL	PHASE1	16	PolyTregs+IL-2	Adverse events, Survival of Tregs	Inclusion Criteria: 1. Diagnosis of T1DM within \>3 and \<24 months of day 0 according to the American Diabetes Association standard criteria. 2. 18 to 45 years of age on day of screening visit. 3. Positive for at least one islet cell autoantibody (glutamate decarboxylase; insulin, if obtained within 10 days of the onset of insulin therapy; ICA 512-antibody; and/or ZnT8). 4. Peak stimulated C-pep…	18 Years	45 Years	ALL	United States, United States				SPONSOR_INVESTIGATOR	Jeffrey Bluestone	Professor	University of California, San Francisco	https://clinicaltrials.gov/study/NCT02772679
NCT02932826	yes	autoimmunity	autoimmunity - T1D	autoimmunity - T1D	poly	ex-vivo expanded	umbilical cord blood	Safety Study and Therapeutic Effects of Umbilical Cord Blood Treg on Autoimmune Diabetes	Phase 1/ Phase 2 Study of the Therapeutic Effect of Ex-vivo Expanded Umbilical Cord Blood Regulatory T Cells on Autoimmune Diabetes	The purpose of this study is to investigate the safety and therapeutic effect of ex-vivo expanded umbilical cord blood regulatory T cells on autoimmune diabetes.	The regulatory T cells (Treg) used in this study will be produced from human umbilical cord blood. The umbilical cord blood will be freshly collected and immediately separated to buffy coat in a GMP laboratory, thus to be further sorted into Treg and other subsets. Then the Treg will be expanded ex-vivo for approximately 14 days until tested for its surface markers and suppressive ability. During…	Diabetes Mellitus, Type 1	Autoimmune Diabetes, Umbilical Cord Blood Cell, Regulatory T Lymphocyte, Cell Therapy	Diabetes Mellitus, Diabetes Mellitus, Type 1	RECRUITING		2016-10	2025-06	2025-11	Second Xiangya Hospital of Central South University	INTERVENTIONAL	PHASE1, PHASE2	40	Umbilical Cord Blood Regulatory T cells Therapy, Insulin	Number of Participants with Adverse events as a Measure of Safety and Tolerability	Inclusion Criteria: 1. Autoimmune diabetes patients are screened for enrollment in the study if both clinical signs and laboratory tests meet the diagnosis standards of American Diabetes Association 2. Diagnosis of Autoimmune Diabetes within 3 years of screening 3. Between 6 to 60 years of age 4. Positive for at least one of the anti-islet autoantibodies: GADA, IA2A, ZnT8A 5. Fasting or postprand…	6 Years	60 Years	ALL	China				PRINCIPAL_INVESTIGATOR	Zhiguang Zhou	MD/PhD	Second Xiangya Hospital of Central South University	https://clinicaltrials.gov/study/NCT02932826
NCT02932826	yes	autoimmunity	autoimmunity - T1D	autoimmunity - T1D	poly		human umbilical cord blood	Safety Study and Therapeutic Effects of Umbilical Cord Blood Treg on Autoimmune Diabetes	Phase 1/ Phase 2 Study of the Therapeutic Effect of Ex-vivo Expanded Umbilical Cord Blood Regulatory T Cells on Autoimmune Diabetes	The purpose of this study is to investigate the safety and therapeutic effect of ex-vivo expanded umbilical cord blood regulatory T cells on autoimmune diabetes.	The regulatory T cells (Treg) used in this study will be produced from human umbilical cord blood. The umbilical cord blood will be freshly collected and immediately separated to buffy coat in a GMP laboratory, thus to be further sorted into Treg and other subsets. Then the Treg will be expanded ex-vivo for approximately 14 days until tested for its surface markers and suppressive ability. During…	Diabetes Mellitus, Type 1	Autoimmune Diabetes, Umbilical Cord Blood Cell, Regulatory T Lymphocyte, Cell Therapy	Diabetes Mellitus, Diabetes Mellitus, Type 1	RECRUITING		2016-10	2025-06	2025-11	Second Xiangya Hospital of Central South University	INTERVENTIONAL	PHASE1, PHASE2	40	Umbilical Cord Blood Regulatory T cells Therapy, Insulin	Number of Participants with Adverse events as a Measure of Safety and Tolerability	Inclusion Criteria: 1. Autoimmune diabetes patients are screened for enrollment in the study if both clinical signs and laboratory tests meet the diagnosis standards of American Diabetes Association 2. Diagnosis of Autoimmune Diabetes within 3 years of screening 3. Between 6 to 60 years of age 4. Positive for at least one of the anti-islet autoantibodies: GADA, IA2A, ZnT8A 5. Fasting or postprand…	6 Years	60 Years	ALL	China				PRINCIPAL_INVESTIGATOR	Zhiguang Zhou	MD/PhD	Second Xiangya Hospital of Central South University	https://clinicaltrials.gov/study/NCT02932826
NCT03011021	yes	autoimmunity	autoimmunity - T1D	autoimmunity - T1D	poly	Regulatory T cells expanded from umbilical cord blood (UCB-Treg) ex-vivo	umbilical cord blood (UCB-Treg)	Safety and Efficacy of Umbilical Cord Blood Regulatory T Cells Plus Liraglutide on Autoimmune Diabetes	Phase 1/ Phase 2 Study of the Therapeutic Effect of Ex-vivo Expanded Umbilical Cord Blood Regulatory T Cells With Liraglutide on Autoimmune Diabetes	The purpose of this study is to investigate the safety and therapeutic effect of ex-vivo expanded umbilical cord blood regulatory T cells adjunct with Liraglutide on autoimmune diabetes.	Autoimmune Diabetes Mellitus (AIDM) is a subtype of diabetes mellitus caused by autoimmune destruction of beta cells in the islet, including Type 1 diabetes and Latent Autoimmune Diabetes in Adults (LADA). Insulin has been used as a routine therapy for AIDM to alleviate the hyperglycemic status, yet cannot effectively prevent the progressing destruction of beta cells or preserve its function. Reg…	Type1 Diabetes Mellitus, Autoimmune Diabetes	Autoimmune Diabetes, Umbilical Cord Blood Regulatory T Lymphocyte, Liraglutide	Diabetes Mellitus, Diabetes Mellitus, Type 1	UNKNOWN		2017-01	2025-06	2025-06	Second Xiangya Hospital of Central South University	INTERVENTIONAL	PHASE1, PHASE2	40	Liraglutide, UCB-Treg, Insulin	Adverse effects	Inclusion Criteria: * Type 1 diabetes according to ADA criteria \<3 years. * Age≥ 18 years. * Positive for at least one of the anti-islet autoantibodies: GADA, IA2A, ZnT8A * Fasting or postprandial plasma C-peptide more than 100 pmol/L * Written informed consent from the patient or family representative. Exclusion Criteria: * History or family history of medullary thyroid carcinoma or MEN 2 syndr…	18 Years		ALL	China				PRINCIPAL_INVESTIGATOR	Zhiguang Zhou	Principal Investigator	Second Xiangya Hospital of Central South University	https://clinicaltrials.gov/study/NCT03011021
NCT03185000	yes	autoimmunity	autoimmunity - CD	autoimmunity - CD	poly			Treg Immunotherapy in Crohn's Disease	A First in Human Feasibility Study of T Regulatory Cells (TR004) for Inflammatory Bowel Disease Using (ex Vivo) Treg Expansion	Crohn's Disease (CD) is a condition that causes inflammation of the digestive system or gut. Crohn's can affect any part of the gut, though the most common area affected is the end of the ileum (the last part of the small intestine), or the colon. Crohn's is a chronic condition. This means that it is ongoing and life-long, although patients may have periods of good health (remission), as well as …	The TRIBUTE trial is looking at a new type of treatment for Crohn's Disease (CD), called regulatory T-cells (Tregs) immunotherapy. Regulatory T-cells are naturally produced by the immune system. These cells have a powerful immunosuppressive action; they prevent auto-immune diseases by suppressing the over-active response that the immune system mounts against the body in these diseases. In additio…	Crohn Disease		Crohn Disease	RECRUITING		2022-08-08	2024-03-31	2025-06-30	King's College London	INTERVENTIONAL	PHASE1	4	TR004 (Treg immunotherapy)	Rate of dose-limiting toxicities (DLTs)	Inclusion Criteria: 1. Able and willing to provide written informed consent and able to comply with the protocol requirements 2. Male or female aged between 18 and 80 (inclusive) years of age at date of consent 3. A diagnosis of Crohn's disease (CD) established ≥12 weeks prior to date of consent by standard clinical, radiological, endoscopic and histological criteria 4. Documented moderate-to-sev…	18 Years	80 Years	ALL	United Kingdom				SPONSOR				https://clinicaltrials.gov/study/NCT03185000
NCT03241784	yes	neurodegenerative disease	neurodegenerative disease - ALS	ALS	poly	autologous expanded Tregs. Tregs (1x106 /kg) with concomitant subcutaneous IL-2 injections (2 x 105 IU/m2) 25 days (+/- 2 days) post leukapheresis	autologous CD4+ CD25+ regulatory T cells with concomitant subcutaneous IL-2 injections. leukapheresis	T-Regulatory Cells in Amyotrophic Lateral Sclerosis	Expansion and Infusion of T-Regulatory Cells in Amyotrophic Lateral Sclerosis	This is an open-label pilot study to determine the safety and tolerability of infusions of autologous CD4+ CD25+ regulatory T cells with concomitant subcutaneous IL-2 injections in 4 subjects with ALS.	This Pilot Study will consist of 4 ALS subjects who will undergo 4 infusions of autologous expanded Tregs with concomitant subcutaneous injections of IL-2 (2 x 105 IU/m2) 3 times weekly for 52 weeks or at least until such time that interim analyses can confirm or negate its benefit. During the enrollment period up to four subjects will be recruited from patients known to our clinic for screening,…	ALS (Amyotrophic Lateral Sclerosis)	ALS, T-Regulatory Cells	Motor Neuron Disease, Amyotrophic Lateral Sclerosis, Sclerosis	UNKNOWN		2016-05-16	2018-02	2018-03	Stanley H. Appel, MD	INTERVENTIONAL	PHASE1	4	Autologous T-regulatory lymphocytes, Interleukin-2	Number of participants with treatment-related adverse events as assessed by CTCAE v4.0	Inclusion Criteria: 1. Age 18 years or older. 2. Sporadic or familial ALS diagnosed as possible, laboratory-supported probable, probable, or definite as defined by revised El Escorial criteria (Appendix 1). 3. Subjects must not have taken riluzole for at least 30 days, or be on a stable dose of riluzole for at least 30 days (riluzole-naïve subjects are permitted in the study). 4. Capable of provi…	18 Years		ALL	United States				SPONSOR_INVESTIGATOR	Stanley H. Appel, MD	TMHPO Chairman & Principal Investigator	The Methodist Hospital Research Institute	https://clinicaltrials.gov/study/NCT03241784
NCT03284242	yes	transplant rejection prevention	kidney transplant rejection prevention	kidney transplant rejection prevention	poly	collecting, expanding and infusing a specific certain type of immune cell known as Regulatory T cells (Treg cells)		A Pilot Study Using Autologous Regulatory T Cell Infusion Zortress (Everolimus) in Renal Transplant Recipients	Tolerance Induction Using Autologous Regulatory T Cell Infusion and Zortress (Everolimus) in Renal Transplant Recipients: a Pilot Study	This study will enroll individuals who have end stage renal disease and who are undergoing a solitary kidney transplant. This study is investigating/evaluating the safety and effectiveness of collecting, expanding and infusing a specific certain type of immune cell known as Regulatory T cells (Treg cells) to renal transplant recipients who are using Zortress (Everolimus) as immunosuppressive ther…	The purpose of this research study is to learn alternative ways to control the body's immune responses after renal transplantation. The investigator's goal is to prevent or reduce the side-effects of long-term immunosuppressive therapy. By doing this study, the investigator hopes to learn how safe and effective infusing autologous Treg cells, after renal transplantation, to renal transplant recip…	End Stage Renal Disease, Kidney Transplant	Kidney, Transplant	Kidney Failure, Chronic	COMPLETED		2019-03-15	2024-04-10	2024-04-10	Roberto Gedaly	INTERVENTIONAL	EARLY_PHASE1	9	Treg	Changes in Tregs Infusion Toxicities, Changes in Kidney Function, Changes In Steroid Resistance Rejection Rates, Infectious Complications	Inclusion Criteria: * Fluent in English able to understand and provide informed consent * End stage renal disease listed for primary solitary kidney transplant * Willing to participate in the study and comply with study requirements * Female participants must agree to use 2 different birth control methods Exclusion Criteria: * History of previous organ, tissue or cell transplant * Known sensitivi…	18 Years	65 Years	ALL	United States				SPONSOR_INVESTIGATOR	Roberto Gedaly	Sponsor/Investigator	University of Kentucky	https://clinicaltrials.gov/study/NCT03284242
NCT03444064	yes	autoimmunity	autoimmunity - T1D	autoimmunity - T1D	poly	PolyTregs (400-1600 million). product. Treg isolation and production and Treg immunotherapy. Using IL-2. intravenous infusion of ex vivo-selected and ex vivo-expanded autologous polyTregs		PolyTreg Immunotherapy in Islet Transplantation	Polyclonal Regulatory T Cell (PolyTreg) Immunotherapy in Islet Transplantation	Islet transplantation is a relatively new procedure used in people with difficult to control Type 1 diabetes. Patients who receive an islet transplant take medication that suppresses their immune system and prevent rejection of the islet tissue. In spite of the strengths of the current immunosuppression regimen, it has failed to enhance single-donor success rates, and the majority of patients req…	BACKGROUND: Type 1 diabetes mellitus (T1DM) is an autoimmune disease characterized by the destruction of pancreatic beta (β)-cells, resulting in absolute deficiency of insulin. To date, clinical islet transplantation is an accepted modality to treat select patients who exhibit frequent hypoglycemic events and severe glycemic liability. The "Edmonton Protocol" became a milestone by reporting susta…	Diabetes, Diabetes Mellitus, Type 1	Islet transplantation, Diabetes treatment, PolyTregs, Immunotherapy	Diabetes Mellitus, Diabetes Mellitus, Type 1	COMPLETED		2018-02-01	2024-08-12	2024-12-17	University of Alberta	INTERVENTIONAL	PHASE1	11	PolyTregs	Adverse Events	Inclusion Criteria: To be eligible, subjects must be 18-68 years old, and have had T1DM for more than 5 years, complicated by at least 1 of the following situations that persist despite intensive insulin management efforts: 1. Reduced awareness of hypoglycemia, as defined by the absence of adequate autonomic symptoms at plasma glucose levels \< 3.0 mmol/L, indicated by, 1 or more episodes of seve…	18 Years	68 Years	ALL	Canada				SPONSOR				https://clinicaltrials.gov/study/NCT03444064
NCT04482699	yes	COVID-19	COVID-19	COVID-19	converted epigenetically engineered with rapamycin	RAPA-501-ALLO		RAPA-501-Allo Therapy of COVID-19-ARDS	Phase I/Phase II Trial of Allogeneic Hybrid TREG/Th2 Cell (RAPA-501-ALLO) Therapy for COVID-19-Related ARDS	The first-in-human Phase 1 study component will evaluate two dose levels of RAPA-501-ALLO off the shelf cells in patients with COVID-19-related ARDS, with key endpoints of safety, biologic and potential disease-modifying effects. The randomized, double-blind, placebo-controlled Phase 2b study component will evaluate infusion of RAPA-501 ALLO off the shelf cells or a control infusion, with the pri…	The first-in-human Phase 1 study component will evaluate two dose levels of RAPA-501-ALLO off the shelf cells in patients with COVID-19-related ARDS, with key endpoints of safety, biologic and potential disease-modifying effects. The randomized, double-blind, placebo-controlled Phase 2b study component will evaluate infusion of RAPA-501 ALLO off the shelf cells or a control infusion, with the pri…	Severe COVID-19 Disease	COVID-19, Allogeneic Hybrid TReg/Th2Cells, RAPA-501-ALLO, Off-the-shelf, Pneumonia, Lung Diseases, Acute Respiratory Distress Syndrome, ARDS, Respiratory Distress Syndrome, 2019 Novel Coronavirus Pneumonia, Acute Lung Injury, Lung Injury, SARS-CoV-2, Cytokine Storm, Corona Virus Infection, Severe Acute Respiratory Syndrome Coronavirus 2, SARS Coronavirus 2, SARS, Reprogram, COVID-19 Pneumonia	COVID-19	TERMINATED	Change in eligible patient population	2020-12-30	2021-09-13	2021-09-13	Rapa Therapeutics LLC	INTERVENTIONAL	PHASE1, PHASE2	1	RAPA-501-Allo off-the-shelf Therapy of COVID-19, Placebo	Dose-Limiting Toxicity (DLT), Mortality Rate	Inclusion Criteria: 1. Male or female participants ≥ 18 years of age. 2. Participants with SARS-CoV-2 infection, as defined by standard reverse transcriptase polymerase chain reaction (RT-PCR) assay or equivalent test. 3. Must have pulmonary infiltrate on radiologic examination. 4. Participant must have a clinical diagnosis of high-risk ARDS (as defined by a PaO2-to-FiO2 ratio of \< 150 mm Hg) re…	18 Years		ALL	United States				SPONSOR				https://clinicaltrials.gov/study/NCT04482699
NCT03460795	yes?	transplant rejection prevention	decompensated cirrhosis Mesenchymal Stem Cell rejection prevention	decompensated cirrhosis Mesenchymal Stem Cell rejection prevention	poly			Safety and Efficacy Study of Co-transfering of Mesenchymal Stem Cell and Regulatory T Cells in Treating End-stage Liver Disease	Phase 1 Clinical Trial Using Mesenchymal Stem Cell and Regulatory T Cells as Individualized Medicine to Evaluate the Safety and Efficacy in End-stage Liver Disease	Cirrhosis of the liver is a common clinical chronic progressive liver disease, which is a diffuse liver lesion caused by one or more causes over a long period of time or repeatedly. Nodules, abnormal spherical areas of cells, form as dying liver cells are replaced by regenerating cells. This regeneration of cells causes the liver to become hard. The potential for stem cells to differentiate into …	Cirrhosis of the liver is a common clinical chronic progressive liver disease, which is a diffuse liver lesion caused by one or more causes over a long period of time or repeatedly. Nodules, abnormal spherical areas of cells, form as dying liver cells are replaced by regenerating cells. This regeneration of cells causes the liver to become hard. Decompensated liver cirrhosis is mainly manifested …	Liver Cirrhosis		Liver Diseases, Liver Cirrhosis, End Stage Liver Disease	NOT_YET_RECRUITING		2020-06-01	2025-03-01	2025-09-01	Nanjing Medical University	INTERVENTIONAL	PHASE1, PHASE2	30	MSC and Tregs	Albumin (ALB), Alanine aminotransferase (ALT), Prealbumin (PA), Total bilirubin (TB), Direct bilirubin (DB), Blood urea nitrogen (BUN), Uric acid (UA), Serum creatinine (Scr)	Inclusion Criteria: 1. Clinically diagnosed as decompensated liver cirrhosis. 2. Hepatitis B/C Liver Cirrhosis After Viral Treatment, HBV/HCV Viral Loads Below Detection Level over six mouths, and the liver function remained below Child-pugh A grade or MELD score \>10. 3. Other causes of cirrhosis, liver function compensatory incomplete. In the past year, despite active medical treatment taken, t…	18 Years	65 Years	ALL	China				PRINCIPAL_INVESTIGATOR	Ling Lu	Principal Investigator	Nanjing Medical University	https://clinicaltrials.gov/study/NCT03460795
NCT03577431	yes	transplant rejection prevention	liver transplant rejection prevention	liver transplant rejection prevention	poly	Alloantigen-Specific Tregs. arTreg-CSB. The target dose is 2.5 to 125 x 10\^6 total cells. If a minimum arTreg-CSB dose of 1 to \< 2.5 x 10\^6 cells, the product will be infused. If the dose obtained after product manufacture is \< 1 x 10\^6 cells, the product will not be infused. When the dose obtained after product manufacture is \> 125 x 10\^6 cells, a dose aliquot will be prepared so that the…		Liver Transplantation With Tregs at MGH	A Phase I/II Drug Withdrawal Study of Alloantigen-Specific Tregs in Liver Transplantation (ITN073ST)	This is a single-center, prospective, open-label, non-randomized clinical trial exploring cellular therapy to facilitate immunosuppression withdrawal in liver transplant recipients.	The researchers in this study plan to enroll 9 participants who will receive at least the target Treg product (arTreg-CSB) dose of 2.5 x 10\^6 cells. Participants who receive at least 1 x 10\^6 cells but \< 2.5 x 10\^6 cells as a result of low cell yield will be included in intent-to-treat (ITT) analysis. Participants who successfully withdraw from all immunosuppression will undergo a research bi…	Liver Transplant	alloantigen-reactive Tregs ( arTreg), immunosuppression, operational tolerance		ACTIVE_NOT_RECRUITING		2019-03-29	2026-03-31	2027-04-06	National Institute of Allergy and Infectious Diseases (NIAID)	INTERVENTIONAL	PHASE1, PHASE2	9	arTreg-CSB, leukapheresis, cyclophosphamide, mesna, everolimus	Number of Adverse Events (AEs) Attributed to the Investigational Product, arTreg-CSB, Severity of Adverse Events (AEs) Attributed to the Investigational Product, arTreg-CSB, Number of Adverse Events (AEs) Attributed to the Investigational Product's Supportive Regimen (Leukapheresis, Cyclophosphamide and Mesna), Severity of Adverse Events (AEs) Attributed to the Investigational Product's Supportiv…	Inclusion Criteria: Eligibility: Recipient: * Individuals must meet all of the following criteria to be eligible for this study: 1. Able to understand and provide informed consent 2. End-stage liver disease and listed for a living or deceased-donor primary solitary liver transplant 3. Agreement to use contraception 4. Positive Epstein-Barr virus (EBV) antibody test and 5. In the absence of contra…	18 Years	70 Years	ALL	United States				SPONSOR				https://clinicaltrials.gov/study/NCT03577431
NCT03683498	yes?	GvHD prevention	GvHD prevention	GvHD prevention	poly	https://www.nature.com/articles/s41598-022-12407-x		Donor Regulatory T-cells for Steroid-Refractory Chronic Graft-versus-host-Disease	A Phase I Trial of Donor Regulatory T-cells for Steroid-Refractory Chronic Graft-versus-Host-Disease in Patients Who do Not Obtain Complete Remission With Ruxolitinib	A Phase I Trial of Donor Regulatory T-cells for Steroid-Refractory Chronic Graft-versus-Host-Disease in patients who do not obtain complete remission with ruxolitinib	The study design is based on a phase I trial in Spanish. A number of 16 patients will be included to assess the safety and maximum tolerated dose-level of donor regulatory enriched T cell (Treg) in steroid-refractory chronic graft versus host disease (cGVHD) patients who did not obtain complete remission under treatment with ruxolitinib.	Chronic Graft vs Host Disease	Ruxolitinib, T cells	Bronchiolitis Obliterans Syndrome, Graft vs Host Disease	COMPLETED		2018-09-25	2022-03-24	2022-03-24	Fundación Pública Andaluza para la gestión de la Investigación en Sevilla	INTERVENTIONAL	PHASE1	16	Regulatory T-cell enriched infusion	Toxicity and maximum tolerated dose	Inclusion Criteria: * Recipient of allogeneic hematopoietic stem cell transplantation. * Participants must have steroid-refractory cGVHD and had obtained a partial response after at least 4 weeks of treatment with ruxolitinib. * Steroid-refractory cGVHD is defined as having persistent signs and symptoms of cGVHD (Appendix D) despite the use of prednisone at ≥0.25 mg/kg/day (or 0.5 mg/kg every oth…			ALL	Spain				SPONSOR				https://clinicaltrials.gov/study/NCT03683498
NCT03773393	yes	BMF	BMF	BMF	poly	CK0801 (Cord blood-derived T-regulatory cells) consists of ex vivo expanded T-regulatory cells with a flow cytometry phenotype of ≥ 60% CD4+CD25+ T-regulatory (Treg) cells and < 10% CD4-CD8+ T-cytotoxic/suppressor cells. The cellular starting material of CK0801 is a single unit of umbilical cord blood (CBU) from a normal, healthy unrelated donor. Because Treg cells are present only at low frequen…		A Clinical Trial of CK0801 (a New Drug) in Patients With Bone Marrow Failure Syndrome (BMF)	Phase I Trial to Evaluate the Safety and Feasibility of CK0801 in Treatment of Bone Marrow Failure Syndrome	The goal of this clinical research study is to determine whether it is safe and practical to give CK0801 (a Cord blood-derived T-regulatory cell product) to patients with bone marrow failure syndrome. Researchers want to determine the highest possible dose that is safe to be given. Researchers also want to learn if CK0801 may improve the symptoms of bone marrow failure syndrome. Patients enrolled…	Primary Objective: To determine dose-limiting toxicity of CK0801 as defined as any of the events each start at the time of CK00801 infusion 1. Severe (grade 3 or 4) infusion toxicity within 24 hours (NCI-CTCAE V4.0) 2. Regimen related death within 30 days 3. Severe (grade 3 or 4) Cytokine Release Syndrome within 30 days Secondary Objective: 1. Preliminary assessment of disease-specific response 2…	Bone Marrow Disease		Bone Marrow Failure Disorders, Pancytopenia, Bone Marrow Diseases	ACTIVE_NOT_RECRUITING		2019-05-30	2027-05-25	2027-05-30	Cellenkos, Inc.	INTERVENTIONAL	PHASE1	18	CK0801	Number of Participants with Severe Infusion Toxicity as Assessed by CTCAE v4.0, Number of Participants with Regimen Related Death, Number of Participants with Severe Cytokine Release Syndrome (CRS)	Inclusion Criteria: 1. Subjects who fulfill the diagnostic criteria of bone marrow failure syndrome including: aplastic anemia, myelodysplastic syndrome, or myelofibrosis. 2. HLA matched (≥ 3/6) cord blood unit available for CK0801 generation. 3. Subjects age ≥ 18 years. 4. Bilirubin ≤ 2 x ULN and SGPT (ALT) ≤ 2 x ULN (unless Gilbert's syndrome is documented). 5. Calculated creatinine clearance o…	18 Years		ALL	United States, United States				SPONSOR				https://clinicaltrials.gov/study/NCT03773393
NCT03865017	yes	neurodegenerative disease	neurodegenerative disease - AD	AD	poly	ex vivo expansion method for manufacturing amyloid β-specific human Tregs (Aβ-hTreg) https://pubmed.ncbi.nlm.nih.gov/39626378/ VT301 a.k.a GB301. Project GB301 is a cell therapy drug that focuses on the aspect that the immune system overreacts to wastes generated by brain activity and obliterates normal brain cells around it. The essence of the project is to run an in vitro culture of Regulatory …	https://pubmed.ncbi.nlm.nih.gov/39626378/	A Safety and Tolerability Study of GB301	A Safety and Tolerability Study of GB301 Given as a Single Intravenous Dose in Subjects With Mild to Moderate Alzheimer's Disease	The primary objective of this study is to evaluate the safety and tolerability of multiple intravenous (IV) infusions at a single dose strength of GB301 in subjects with mild to moderate AD.		Alzheimer Disease	Regulatory T cell, Treg, cell therapy, autologous	Alzheimer Disease	UNKNOWN		2019-12-01	2020-12-01	2021-12-01	VTBIO Co. LTD	INTERVENTIONAL	PHASE1, PHASE2	20	Regulatory T cells, Saline	Number of subjects With Clinically Significant Abnormalities in 12-lead Electrocardiogram, Number of subjects with abnormal clinical chemistry parameters, Number of subjects with abnormal Hematology parameters, Number of subjects with abnormal Coagulation parameters, Number of subjects with abnormal Urinalysis parameters, Number of subjects with abnormal vital signs, Number of subjects with abnor…	Inclusion criteria: 1. Subjects who have voluntarily agreed to participate in the study and have signed a human research ethics committee-approved consent form after being briefed on the clinical study before undergoing any study-related procedure. 2. Male or female subjects aged ≥40 to ≤72 years with mild to moderate AD with an MMSE score at Screening and Baseline of ≥11. 3. Diagnostic confirmat…	40 Years	72 Years	ALL	Australia				SPONSOR				https://clinicaltrials.gov/study/NCT03865017
NCT03867617	yes	transplant rejection prevention	kidney transplant rejection prevention	kidney transplant rejection prevention	poly	https://pubmed.ncbi.nlm.nih.gov/33585521/		Cell Therapy for Immunomodulation in Kidney Transplantation	A Prospective Controlled Trial to Evaluate Safety and Efficacy of in Vitro Expanded Recipient Regulatory T Cell Therapy and Tocilizumab Together With Donor Bone Marrow Infusion in HLA-mismatched Living Donor Kidney Transplant Recipients	This study investigates treatment with recipient regulatory T cells and donor bone marrow together with tocilizumab for immunomodulation in living donor kidney transplant recipients.		Kidney Transplantation			ACTIVE_NOT_RECRUITING		2019-08-01	2024-06-30	2028-06	Thomas Wekerle	INTERVENTIONAL	PHASE1, PHASE2	12	Regulatory T cells, Tocilizumab, Bone marrow, Kidney transplant, Immunosuppressive drug therapy	Safety measured as GVHD (graft-versus-host disease), impaired graft function or patient death, Chimerism	Inclusion Criteria: * Patient has provided written informed consent. * Patient is 18 years or older. * Patient is a planned recipient of a living donor kidney transplant. * Patient is a planned recipient of an ABO blood group-compatible kidney graft. * Patient is a planned recipient of a kidney graft from a donor that is not HLA (human leukocyte antigen)-identical. * Patient is negative for DSA (…	18 Years		ALL	Austria				SPONSOR_INVESTIGATOR	Thomas Wekerle	Professor of Transplantation Immunology	Medical University of Vienna	https://clinicaltrials.gov/study/NCT03867617
NCT05027815	yes	COVID-19	COVID-19	COVID-19	poly			Tregs for the Treatment of Acute Respiratory Distress Syndrome (ARDS) Associated With COVID-19 (regARDS)	A Phase 1/2a Study of Cryopreserved Ex Vivo Expanded Polyclonal CD4+CD127lo/-CD25+ T Regulatory Cells (cePolyTregs) for the Treatment of Acute Respiratory Distress Syndrome (ARDS) Associated With SARS-CoV-2 Infection (regARDS)	In patients with Acute Respiratory Distress Syndrome (ARDS) associated with COVID-19 inflammatory syndrome, the administration of Treg cells is a novel treatment complementary to other pharmacologic interventions that potentially can reduce lung inflammation, promote lung tissue repair, and significantly improve clinical outcomes. This trial is to evaluate the impact of a single IV dose of cePoly…	Tregs are a subset of CD4+ T cells that function to maintain immune system balance. The function of Tregs in maintaining immune tolerance can be harnessed through Treg cell therapy for treating various immunological diseases. Adoptive Tregs therapies have been shown to be effective in dozens of animal models, including models of virus-induced ARDS. This is a Phase 1 study to evaluate the safety a…	Acute Respiratory Distress Syndrome Due to Disease Caused by 2019-nCoV		COVID-19, Respiratory Distress Syndrome, Respiratory Distress Syndrome, Newborn, Acute Lung Injury, Syndrome	TERMINATED	Decrease in COVID-19 cases made further enrollment infeasible.	2021-09-23	2022-03-02	2022-03-02	Jeffrey Bluestone	INTERVENTIONAL	PHASE1	7	Cryopreserved Ex Vivo Expanded Polyclonal CD4+CD127lo/-CD25+ T Regulatory Cells	Number of Participants Who Experienced Dose-Limiting Toxicities (DLTs)	Inclusion Criteria: * Diagnosis of ARDS and respiratory failure requiring mechanical ventilation for less than 72 hours at the time of enrollment * PaO2/FiO2 \< 300 and PEEP \> 5 * Male or female, age 18 to 70 years at Screening * Weight \> 40 kg * Documented diagnosis of infection with SARS-CoV-2 virus by PCR * Chest imaging (radiograph or CT scan) with abnormalities consistent with COVID-19 pne…	18 Years	70 Years	ALL	United States, United States				SPONSOR_INVESTIGATOR	Jeffrey Bluestone	Professor	University of California, San Francisco	https://clinicaltrials.gov/study/NCT05027815
NCT03943238	yes	transplant rejection prevention	kidney transplant rejection prevention	kidney transplant rejection prevention	poly	Regulatory T cells (Tregs) that have been collected from the recipient prior to the transplantation and expanded in vitro will be infuse the following day to enhance the chance of engraftment of the donor bone marrow cells.		TLI, TBI, ATG & Hematopoietic Stem Cell Transplantation and Recipient T Regs Therapy in Living Donor Kidney Transplantation	Phase 1 Study of Total Lymphoid Irradiation, Total Body Irradiation, Anti-Thymocyte Globulin and Purified Donor CD34+, T-cell and Recipient T Regulatory Cell Transfusion in Human Leukocyte Antigen Mismatched Living Donor Kidney Transplantation	This study will determine whether a preparatory regimen including total lymphoid irradiation (TLI), total body irradiation (TBI), anti-thymocyte globulin (ATG) and infusion of the donor hematopoietic stem cells when given along with recipient regulatory T cells (Tregs) will allow for eventual discontinuation of anti-rejection drugs after living donor kidney transplantation.	It has been demonstrated that hematopoietic mixed chimerism or the coexistence of both donor and recipient immune cells can lead to tolerance to the graft in absence of graft versus host disease (GVHD). The goal of this pilot study is to determine if recipients of living donor kidney transplant can be successfully withdraw from immunosuppressive drugs. The patients will receive a preparatory regi…	Living Donor Kidney Transplantation	kidney transplant, Immunological Tolerance, Tregs, Stem cells		RECRUITING		2020-02-01	2024-08-01	2024-10-01	Stanford University	INTERVENTIONAL	PHASE1	22	Infusion of Donor Hematopoetic Stem Cells and Recipient Tregs	Count of participants with sustained mixed chimerism of >25% at 18 months, Count of participants able to withdraw from immunosuppressive drugs without evidence of rejection at 18 months	Inclusion Criteria: 1. All consenting adults who are 18 to 65 years, living donor renal transplant recipients at Stanford University Medical Center or Northwestern Medicine who have a haplotype matched (minimum single Human Leukocyte Antigen - DR locus (HLA-DR) and HLA-A or B match) living related or unrelated donor. 2. Patients who agree to participate in the study and sign an Informed Consent. …	18 Years	65 Years	ALL	United States, United States				PRINCIPAL_INVESTIGATOR	Everett Meyer	Principal Investigator	Stanford University	https://clinicaltrials.gov/study/NCT03943238
NCT05114837	yes	GvHD prevention	GvHD prevention	GvHD prevention	CAR - CD19	allogeneic CAR19 regulatory T cells (CAR19-tTreg) https://pubmed.ncbi.nlm.nih.gov/35917188/	CAR - CD19	Ph I/II Study of CAR19 Regulatory T Cells (CAR19-tTreg) for R/R CD19+ B-ALL	Phase I/II First-in-Human Trial With CAR19 Regulatory T Cells (CAR19-tTreg) in Adults With Relapsed/Refractory CD19+ B Acute Lymphocytic Leukemia	This is a single-center, single-arm, interventional phase I/II trial to evaluate the safety profile and potential efficacy of allogeneic CAR19 regulatory T cells (CAR19-tTreg) in adults with relapsed/refractory (R/R) CD19+ B Acute Lymphocytic Leukemia (B-ALL). The study consists of two components. The dose finding component is a modified version of a Phase I trial and the extended component is a …		Lymphoma Leukemia	CAR19-tTreg	Leukemia	WITHDRAWN	replaced with a new IND and protocol	2024-09	2028-08	2028-08	Masonic Cancer Center, University of Minnesota	INTERVENTIONAL	PHASE1, PHASE2	0	allogeneic CAR19 regulatory T cells (CAR19-tTreg), Fludarabine, Cyclophosphamide	Dose Finding of CAR19-tTregs, Measure CAR19-tTregs efficacy	Inclusion Criteria: * Diagnosis of R/R CD19+ B-ALL after failure of standard of care therapies with CD19 expression on blasts confirmed by flow cytometry or immunohistochemistry and meeting one or more of the following criteria: 1. Primary induction failure with no complete remission after ≥2 cycles of induction chemotherapy/immunotherapy, or 2. First relapse with no CR after 1 cycle of induction…	18 Years		ALL	United States				SPONSOR				https://clinicaltrials.gov/study/NCT05114837
NCT04013685	yes?	GvHD prevention	GvHD prevention	GvHD prevention	poly	Orca-T, an allogeneic stem cell and T-cell immunotherapy biologic manufactured for each patient (transplant recipient) from the mobilized peripheral blood of a specific, unique donor. It is composed of purified hematopoietic stem and progenitor cells (HSPCs), purified regulatory T cells (Tregs), and conventional T cells (Tcons)		Precision-T: A Study of Orca-T in Recipients Undergoing Allogeneic Transplantation for Hematologic Malignancies	A Phase Ib Trial of Patients With Advanced Hematologic Malignancies Undergoing Allogeneic Hematopoietic Cell Transplantation With Either Orca-T, a T-cell-Depleted Graft With Additional Infusion of Conventional T Cells and Regulatory T Cells, or Standard-of-Care Allogeneic Graft	This study will evaluate the safety, tolerability, and efficacy of Orca-T, an allogeneic stem cell and T-cell immunotherapy biologic manufactured for each patient (transplant recipient) from the mobilized peripheral blood of a specific, unique donor. It is composed of purified hematopoietic stem and progenitor cells (HSPCs), purified regulatory T cells (Tregs), and conventional T cells (Tcons) in…		Acute Myeloid Leukemia, Acute Lymphoid Leukemia, Myelodysplastic Syndromes, Acute Leukemia, Blastic Plasmacytoid Dendritic Cell Neoplasm (BPDCN), Chronic Myeloid Leukemia	hematopoietic stem cell transplantation, acute leukemia, Myelodysplastic syndromes, matched related donor, matched unrelated donor	Leukemia, Leukemia, Myeloid, Preleukemia, Hematologic Neoplasms, Leukemia, Myelogenous, Chronic, BCR-ABL Positive, Leukemia, Lymphoid, Precursor Cell Lymphoblastic Leukemia-Lymphoma, Myelodysplastic Syndromes	ACTIVE_NOT_RECRUITING		2019-11-21	2025-04-30	2027-04	Orca Biosystems, Inc.	INTERVENTIONAL	PHASE1	255	Orca-T	The incidence of primary graft failure, The incidence of grade 3 or 4 aGVHD	Key Inclusion Criteria: Recipients must meet all of the following criteria: 1. Patients must diagnosed with one of the following histopathologically confirmed diseases, for which a myeloablative hematopoietic stem cell transplant (HCT) is planned: A) Acute myeloid, lymphoid, or mixed phenotype/undifferentiated leukemia who are not in CR or CRi (active disease) and/or MDS with \>10% to \<20% bone …	18 Years	75 Years	ALL	United States, United States, United States, United States, United States, United States, United States, United States, United States, United States, United States, United States, United States, United States, United States, United States, United States, United States, United States, United States, United States				SPONSOR				https://clinicaltrials.gov/study/NCT04013685
NCT04055623	yes	neurodegenerative disease	neurodegenerative disease - ALS	ALS	poly	regulatory T Lymphocytes (Tregs) taken and expanded outside of the body and returned back to the same person whose Treg were removed, given back by IV (intravenously) and in combination with low-dose IL-2		T-regulatory Cells in ALS	Phase 2a Study of the Expansion and Infusion of Autologous T-Regulatory Cells in Amyotrophic Lateral Sclerosis	This study is a randomized, placebo-controlled, phase 2a trial to study the biological activity, safety, and tolerability of regulatory T Lymphocytes (Tregs) taken and expanded outside of the body and returned back to the same person whose Treg were removed, given back by IV (intravenously) and in combination with low-dose IL-2 in people with Amyotrophic Lateral Sclerosis (ALS).	Based on data collected in a previous study with a small group of patients, evidence was found to show that interfering with the immune system using Treg cells slowed ALS disease progression. It is known that Treg cell numbers and function are reduced in patients with ALS and in some patients with lower Treg cells, they have a more marked rapid progression of their ALS. For this study, there are …	ALS (Amyotrophic Lateral Sclerosis)	Lou Gehrig's Disease	Motor Neuron Disease, Amyotrophic Lateral Sclerosis, Sclerosis	UNKNOWN		2019-08-07	2022-05-31	2022-08-31	The Methodist Hospital Research Institute	INTERVENTIONAL	PHASE2	12	Monthly autologous Treg cells infusions + 3 times per week Interleukin-2 injections, Monthly placebo infusions + 3 times per week placebo injections, Monthly autologous Treg cells infusions + 3 times per week Interleukin-2 injections	Change in Treg suppressive function in the blood from baseline to week 24.	Inclusion Criteria: * ALS meeting El Escorial criteria for possible, probable, lab-supported probable, or definite ALS. * At least 18 years old. * Provided informed consent and authorized use of protected health information (PHI) in accordance with national and local patient privacy regulations. * Capable of complying with all study procedures, including the study drug delivery procedure, in the …	18 Years		ALL	United States, United States				PRINCIPAL_INVESTIGATOR	Jason R. Thonhoff	Principal Investigator, Houston Methodist Neurological Institute	The Methodist Hospital Research Institute	https://clinicaltrials.gov/study/NCT04055623
NCT04468971	yes	COVID-19	COVID-19	COVID-19	poly	CK0802 https://pmc.ncbi.nlm.nih.gov/articles/PMC8701590/ allogenic, off-the-shelf, cryopreserved, T regulatory cells for the treatment of COVID-19-related ARDS https://www.acpjournals.org/doi/10.7326/L20-0681	Cryopreserved Cord Blood Derived T-Regulatory Cell Infusions	REgulatory T Cell infuSion fOr Lung Injury Due to COVID-19 PnEumonia	Phase 1 Double-Blinded, Randomized, Placebo Controlled Safety and Early Efficacy Trial of Cryopreserved Cord Blood Derived T-Regulatory Cell Infusions (CK0802) In The Treatment Of COVID-19 Induced Acute Respiratory Distress Syndrome (ARDS)	To assess the safety and efficacy of CK0802 in treatment of patients with COVID-19 induced moderate-to-severe PNA-ARDS.		COVID19, ARDS	COVID19, ARDS, CK0802, T regulatory cells, cord blood	COVID-19	COMPLETED		2020-09-29	2021-10-22	2021-10-22	Cellenkos, Inc.	INTERVENTIONAL	PHASE1	45	CK0802, Placebo	Regimen related ≥ grade 3 toxicity within 48 hours of first infusion, 28-day treatment success, defined as S28	Inclusion Criteria: * Documented to have an RT-PCR-based diagnosis of SARS-CoV-2 infection by RT-PCR * Moderate-to-severe ARDS as defined by the Berlin Criteria: ratio of partial pressure of arterial oxygen (PaO2) to the fraction of inspired oxygen (FiO2) of 200 mm Hg or less assessed with a positive end-expiratory pressure (PEEP) of \>5 cm H2O. * Intubated for less than 120 hours * Age ≥18 years…	18 Years		ALL	United States, United States, United States, United States, United States				SPONSOR				https://clinicaltrials.gov/study/NCT04468971
NCT05349591	yes	autoimmunity	autoimmunity - T1D	autoimmunity - T1D	poly	Analogous cryopreserved PolyTregs (cePolyTregs).		cePolyTregs in Islet Transplantation	Cryopreserved Polyclonal Regulatory T Cell (cePolyTregs) Immunotherapy in Islet Transplantation	The transplant of the insulin-producing cell into the liver (Islet transplant) has been proven an effective and valuable treatment for type 1 diabetics patients with poor blood sugar. However, Islet transplant is currently limited by the number of pancreas organ donors and the need for lifelong medication requirements such as antirejection drugs. The investigators have learned that Regulatory T c…	Type-1 diabetes mellitus (T1DM) occurs due to a loss of insulin production caused by the destruction of the insulin producing cells located in the human pancreas. Patients living with T1DM experience substantial complications from uncontrolled blood sugar levels. Insulin administration is a life-saving treatment but fails to replicate the dynamic and responsive control provided by a person's own …	Diabetes type1	Islet Transplantation, cePolytregs, Cryopreserved, Immunotherapy, Diabetes treatment, Immunosuppression	Diabetes Mellitus, Type 1	WITHDRAWN	Due to feasibility challenges and following mutual agreement by JDRF CCTN and the Principal Investigator for Statement of Work 4 (SOW4), the study conducted by Dr. James Shapiro has been withdrawn/terminated.	2022-08-15	2025-05-22	2025-05-22	University of Alberta	INTERVENTIONAL	PHASE1	0	cePolytreg	Adverse Events	Inclusion Criteria: * To be eligible, subjects must be 18-68 years old, and have had T1DM for more than 5 years, complicated by at least 1 of the following situations that persist despite intensive insulin management efforts: 1. Reduced awareness of hypoglycemia, as defined by the absence of adequate autonomic symptoms at plasma glucose levels \< 3.0 mmol/L, indicated by, 1 or more episodes of se…	18 Years	68 Years	ALL	Canada				SPONSOR				https://clinicaltrials.gov/study/NCT05349591
NCT04661254	yes	transplant rejection prevention	kidney transplant rejection prevention	kidney and liver transplant rejection prevention	poly			Treg Cell Therapy in Liver and Kidney Transplantation - Preclinical Validation of Batches of Treg Cells Amplified in Vitro	Treg Cell Therapy in Liver and Kidney Transplantation - Preclinical Validation of Batches of Treg Cells Amplified in Vitro	Kidney and liver transplantation requires a fine tuning of immune responses in order to achieve long term operational tolerance with immunosuppressants or immune modulators. Numerous experimental findings indicate that CD4+ FOXP3 expressing regulatory T (Treg) cells play a central role in the induction of tolerance to the grafts indicating that the use of Treg cells may be an innovative therapeut…		Kidney Transplantation, Liver Transplantation			UNKNOWN		2023-04-15	2024-04-30	2024-04-30	Assistance Publique - Hôpitaux de Paris	INTERVENTIONAL	NA	4	Lymphapheresis	Validate 4 preclinical batches of Treg cells from 2 liver transplant patients and 2 kidney transplant patients	Inclusion Criteria: For liver transplant patients: * Liver transplantation carried out for 1 to 3 months for alcoholic cirrhosis; * Normal liver biological test; * Normal hepatic morphological assessment; For kidney transplant patients: * Renal transplantation carried out for 3 to 6 months for any disease requiring renal transplantation; * Normal renal biological assessment; * Normal renal morpho…	18 Years	70 Years	ALL	France, France				SPONSOR				https://clinicaltrials.gov/study/NCT04661254
NCT04661254	yes	transplant rejection prevention	liver transplant rejection prevention	kidney and liver transplant rejection prevention	poly			Treg Cell Therapy in Liver and Kidney Transplantation - Preclinical Validation of Batches of Treg Cells Amplified in Vitro	Treg Cell Therapy in Liver and Kidney Transplantation - Preclinical Validation of Batches of Treg Cells Amplified in Vitro	Kidney and liver transplantation requires a fine tuning of immune responses in order to achieve long term operational tolerance with immunosuppressants or immune modulators. Numerous experimental findings indicate that CD4+ FOXP3 expressing regulatory T (Treg) cells play a central role in the induction of tolerance to the grafts indicating that the use of Treg cells may be an innovative therapeut…		Kidney Transplantation, Liver Transplantation			UNKNOWN		2023-04-15	2024-04-30	2024-04-30	Assistance Publique - Hôpitaux de Paris	INTERVENTIONAL	NA	4	Lymphapheresis	Validate 4 preclinical batches of Treg cells from 2 liver transplant patients and 2 kidney transplant patients	Inclusion Criteria: For liver transplant patients: * Liver transplantation carried out for 1 to 3 months for alcoholic cirrhosis; * Normal liver biological test; * Normal hepatic morphological assessment; For kidney transplant patients: * Renal transplantation carried out for 3 to 6 months for any disease requiring renal transplantation; * Normal renal biological assessment; * Normal renal morpho…	18 Years	70 Years	ALL	France, France				SPONSOR				https://clinicaltrials.gov/study/NCT04661254
NCT04691232	yes	autoimmunity	autoimmunity - UC	autoimmunity - UC	poly	The production of large numbers of autologous Treg is possible by isolation of CD25+ cells from the whole blood of a patient and subsequent ex vivo expansion in the presence of the immunomodulatory drug rapamycin, Interleukin-2 (IL-2) and CD3/CD28 expander beads (5). Autologous Ex Vivo Expanded Regulatory T Cells https://pubmed.ncbi.nlm.nih.gov/34880013/ To allow an adoptive transfer of large num…		Autologous Ex Vivo Expanded Regulatory T Cells in Ulcerative Colitis	Phase I, Open-label, Fast-track Dose-escalation Clinical Trial Exploring the Safety and the Tolerability of Autologous ex Vivo Expanded Regulatory T Cells in Adults With Ulcerative Colitis	Together with Crohn's disease (CD), ulcerative colitis (UC) is one of the major forms of inflammatory bowel diseases (IBD).Currently, no curative therapy is available, since the pathophysiology of this disease is incompletely understood (1-3) and clinical practice demonstrates that current therapies induce remission in subgroups of patients only. Scientific evidence suggests that colitogenic immu…	While the primary cause of inflammatory bowel disease (IBD) development remains unknown, it is widely accepted that the initial events culminate in persistent immune responses with infiltration of immune cells and tissue destruction in the gut. Immune cell populations present within the inflamed bowel wall of IBD patients have been extensively characterized and studied (1;6). Studies focusing on …	Ulcerative Colitis, Autoimmune Diseases	Ulcerative colitis, Regulatory T cells, Adoptive cell therapy	Colitis, Colitis, Ulcerative, Autoimmune Diseases, Ulcer	COMPLETED		2021-02-22	2023-04-12	2023-05-22	University of Erlangen-Nürnberg Medical School	INTERVENTIONAL	PHASE1	11	Regulatory T cells	Dose-finding	Inclusion Criteria: * Patients must have an established diagnosis of UC, with minimum time from diagnosis of ≥3 months * Patients must be either in remission under the allowed concomitant therapy or must have received all the beneficial pharmacological treatment lines before enrollment and have moderate to severe disease activity (disease should extend 15 cm or more above the anal verge) determin…	18 Years	18 Years	ALL	Germany				SPONSOR				https://clinicaltrials.gov/study/NCT04691232
NCT04801563	no?	GvHD prevention	GvHD prevention	GvHD prevention	poly	Allogeneic stem cell transplantation with regulatory and conventional T cell adoptive immunotherapy. Allogeneic stem cell transplantation, based on TMLI and followed by infusion of donor regulatory T cells and conventional T cells and purified donor CD34+ hematopoietic stem cells		Allogeneic HSCT in MDS Patients Based on Risk According to R-IPSS	Allogeneic Transplantation in Patients With Myelodysplastic Syndrome Based on Risk According to Revised-International Prognostic Scoring System (R-IPSS)	An "intention-to-treat" study to evaluate the impact of allogeneic HSCT with Total Marrow and Lymphoid irradiation (TMLI), followed by Treg/Tcon adoptive immunotherapy, on overall survival in patients affected by Myelodysplastic Syndrome (MDS), according to IPSS-R.	MDS patients with Intermediate, High, or Very-High R-IPSS risk will be enrolled. Allogeneic stem cell transplantation with regulatory and conventional T cell adoptive immunotherapy will be proposed to eligible High and Very-High risk MDS patients. Intermediate risk MDS patients will be assessed for risk modification every six months and moved to transplant in case of increased risk. Intermediate …	MDS and Allogeneic Stem Cell Transplantation			RECRUITING		2019-09-20	2025-09-19	2025-09-19	University Of Perugia	INTERVENTIONAL	NA	80	MDS and AlloHSCT	overall survival	Inclusion Criteria: * Patients affected by Myelodysplastic Syndrome with IPSS-R INT, HIGH or VERY HIGH; * Age \<71 years; * Signature of the informed consent. Exclusion Criteria: * Patients affected by Myelodysplastic Syndrome with IPSS-R VERY LOW or LOW; * Patients affected by Myelodysplastic Syndrome/Myeloproliferative Neoplasm; * Age \>70 years; * No signature of the informed consent		70 Years	ALL	Italy				PRINCIPAL_INVESTIGATOR	Andrea Velardi	FULL PROFESSOR	University Of Perugia	https://clinicaltrials.gov/study/NCT04801563
NCT04924491	no	transplant rejection prevention	heart transplant rejection prevention	heart transplant rejection prevention	poly	https://journals.lww.com/transplantjournal/fulltext/2022/09001/213_2__preliminary_results_of_the_first_clinical.45.aspx	thyTreg. from thymus during heart transplant	Cell Therapy With Treg Cells Obtained From Thymic Tissue (thyTreg) to Prevent Rejection in Heart Transplant Children	Randomized, Exploratory and Prospective Phase I/II Clinical Trial to Evaluate the Safety and Efficacy of the Transfusion of Autologous Treg Cells Obtained From Thymic Tissue in the Prevention of Rejection in Heart Transplant Children	The investigators developed a protocol to isolate Treg cells from thymic tissue (thyTreg) discarded in pediatric cardiac surgeries. After completing the pre-clinical studies, the investigators have initiated a phase I/II clinical trial to test the safety and efficacy of the adoptive transfer of autologous thyTreg to prevent rejection in heart transplant children. Condition or disease: Heart Trans…	Current transplant practice is far from guaranteeing the life expectancy of patients, particularly if the patients are children. THYTECH aims to revolutionize the field of clinical immunology developing a new approach to govern the regulatory skills of immune system, preventing graft rejection and opening a new frontier in the treatment of immune diseases. Transfer of regulatory T cells (Treg) ha…	Heart Transplantation	Cardiac Disease, Regulatory T cell, Immunomodulation, Tolerogenic protocol, Immunosuppressive Agents, Immunologic Factors		RECRUITING		2020-09-10	2026-12-31	2026-12-31	Rafael Correa-Rocha	INTERVENTIONAL	PHASE1, PHASE2	11	Autologous thyTreg	Repopulation of Treg cells in the patient, determined as the increase of Treg values in peripheral blood with respect to pre-transplant values or in comparison with a control cohort of non-treated patients.	Inclusion Criteria: 1. Patient under two years of age, who meets all the necessary requirements to undergo a heart transplant. 2. Patients without contraindication to immunosuppressive drugs. 3. Parents and/or guardians must be willing and able to understand the purpose and risks of the study and must sign the informed consent document Exclusion Criteria: 1. Patients with DiGeorge Syndrome, since…		2 Years	ALL	Spain				SPONSOR_INVESTIGATOR	Rafael Correa-Rocha	Group Leader	Hospital General Universitario Gregorio Marañon	https://clinicaltrials.gov/study/NCT04924491
NCT05095649	no?	GvHD prevention	GvHD prevention	GvHD prevention	poly	The doses of Treg-enriched cells will be 2x10^6 cells/kg. donor regulatory enriched T cells Regulatory T-cell enriched infusion Treg4GVHD		Donor Regulatory T-cells for cGVHD in Patients Who do Not Obtain Complete Remission With Ruxolitinib	Phase II Trial of Donor Regulatory T-cells for Steroid-Refractory Chronic Graft-versus-Host-Disease in Patients Who do Not Obtain Complete Remission With Ruxolitinib	Phase II clinical trial to assess the efficacy of donor regulatory enriched T cells in steroid-refractory chronic graft versus host disease patients who did not obtain complete remission under treatment with ruxolitinib	A number of 15 patients will be included to assess the efficacy of donor regulatory enriched T cells in steroid-refractory chronic graft versus host disease patients who did not obtain complete remission after 12 weeks of treatment with ruxolitinib. The doses of Treg-enriched cells will be 2x10\^6 cells/kg. Survival at 1 year after Treg infusion will be represented based on the clinical data with…	Chronic Graft vs Host Disease	Ruxolitinib, T cells	Graft vs Host Disease	RECRUITING		2022-03-24	2025-08-15	2026-02-15	Fundación Pública Andaluza para la gestión de la Investigación en Sevilla	INTERVENTIONAL	PHASE2	15	Regulatory T-cell enriched infusion	Number of Participants with overall response rate., Number of Participants with overall response rate., Survival	Inclusion Criteria: * Recipient of allogeneic hematopoietic stem cell transplantation * Participants must have steroid-refractory cGVHD and had obtained any response other than progression after at least 12 weeks of treatment with ruxolitinib. Steroid-refractory cGVHD is defined as having persistent signs and symptoms of cGVHD despite the use of prednisone at ≥ 0.25 mg/kg/day (or 0.5 mg/kg every …			ALL	Spain				SPONSOR				https://clinicaltrials.gov/study/NCT05095649
NCT05316701	yes	GvHD prevention	GvHD prevention	GvHD prevention	poly	TRGFT-201 (Orca-T). A T-regulatory (Treg) cell donor graft that has been partially engineered by depleting all the T cells and then enriching the graft with infusions of conventional T-cells, Tregs and CD34+ stem cells derived from peripheral blood from either related or unrelated matched donors, with potential immunomodulating activity. Orca-T cells take cells from a donor and remove some of the…		Precision-T: A Randomized Study of Orca-T in Recipients Undergoing Allogeneic Transplantation for Hematologic Malignancies	A Randomized Phase III Trial of Patients With Advanced Hematologic Malignancies Undergoing Allogeneic Hematopoietic Cell Transplantation With Either Orca-T, a T-cell-Depleted Graft With Additional Infusion of Conventional T Cells and Regulatory T Cells, or Standard-of-Care Allogeneic Graft	This study will evaluate the safety, tolerability, and efficacy of Orca-T, an allogeneic stem cell and T-cell immunotherapy biologic manufactured for each patient (transplant recipient) from the mobilized peripheral blood of a specific, unique donor. It is composed of purified hematopoietic stem and progenitor cells (HSPCs), purified regulatory T cells (Tregs), and conventional T cells (Tcons) in…	Cross reference NCT04013685	Acute Myeloid Leukemia, Acute Lymphoid Leukemia, Mixed Phenotype Acute Leukemia, Undifferentiated Leukemia, Myelodysplastic Syndrome, Acute Leukemia, Therapy-Related Myelodysplastic Syndrome	hematopoietic stem cell transplantation, acute leukemia, Myelodysplastic syndromes, matched related donor, matched unrelated donor, myelodysplastic syndrome	Leukemia, Preleukemia, Hematologic Neoplasms, Leukemia, Lymphoid, Precursor Cell Lymphoblastic Leukemia-Lymphoma, Myelodysplastic Syndromes, Syndrome, Acute Disease	ACTIVE_NOT_RECRUITING		2022-06-21	2024-07-15	2026-07	Orca Biosystems, Inc.	INTERVENTIONAL	PHASE3	174	Orca-T, Standard-of-Care	Chronic Graft-versus-Host-Disease-free Survival	Key Inclusion Criteria: * Matched to a related or unrelated donor who is an 8/8 match for HLA-A, -B, -C, and DRB1 * Diagnosed with one of the following diseases: * Acute myeloid, lymphoid or mixed phenotype leukemia in complete remission (CR) or CR with incomplete hematologic recovery (CRi), with or without the presence of known minimal residual disease * Myelodysplastic syndromes (MDS) that are …	18 Years	65 Years	ALL	United States, United States, United States, United States, United States, United States, United States, United States, United States, United States, United States, United States, United States, United States, United States, United States, United States, United States, United States				SPONSOR				https://clinicaltrials.gov/study/NCT05316701
NCT05386264	yes	autoimmunity	autoimmunity - AA	autoimmunity - AA	poly			Autologous Tregs for Aplastic Anaemia	Production of Expanded Autologous Regulatory T Cells to Treat Patients With Refractory Aplastic Anaemia in a Phase I Dose Finding Study	This Phase I study will determine the safety and optimal dose of expanded autologous Tregs to treat patients with Aplastic Anaemia (AA) (who have failed, or are considered ineligible for IST (immunosuppressive therapy) / other treatments) using expanded autologous T regulatory cells (Tregs) from AA patients at King's College Hospital, that have been prepared at the licensed Good Manufacturing Pra…	The clinical trial will examine the safety of giving AA patients who have failed other treatment(s), their own ('autologous') expanded Tregs - a form of 'cellular therapy - to treat the AA. The investigators will study the changes in the immune system and determine if healthy bone marrow stem cells recover, thereby improving the blood counts after giving Tregs to patients. Expanded autologous Tre…	Aplastic Anemia		Anemia, Anemia, Aplastic	RECRUITING		2022-07-14	2024-09-30	2025-04-30	King's College Hospital NHS Trust	INTERVENTIONAL	PHASE1	12	Expanded autologous T regulatory cells	Expandability of functional T-regulatory cells from AA patients, Assessment of safety and toxicity profile of the administrated autologous T-regulatory cells in AA patients, Evaluation of safety and toxicity profile following 2 doses of autologous T-regulatory cells in AA patients	Inclusion Criteria: * Acquired idiopathic AA * No evidence of constitutional/inherited AA based on clinical findings, absence of family history of AA, normal DEB test and normal Kings bone marrow failure gene panel * Very severe, severe or non-severe AA * Lack a matched sibling donor (MSD) or matched unrelated donor (MUD), or ineligible for MSD/MUD HSCT * Transfusion dependent * Failed or ineligi…	18 Years		ALL	United Kingdom				SPONSOR				https://clinicaltrials.gov/study/NCT05386264
NCT05507827	yes	GvHD prevention	GvHD prevention	GvHD prevention	poly	Treg CD34+HSPC (Orca-T). CD19/CD22-CAR T cells plus the Orca-T graft Orca-T, an allogeneic stem cell and T-cell immunotherapy biologic manufactured for each patient (transplant recipient) from the mobilized peripheral blood of a specific, unique donor. It is composed of purified hematopoietic stem and progenitor cells (HSP		Myeloablative Conditioning Orca-T & Allogeneic Donor-Derived CD19/CD22-CAR TCells in B-Cell ALL	Phase I Trial Evaluating the Safety of Myeloablative Conditioning, Orca-T, and Allogeneic, Donor-Derived CD19/CD22-CAR (Chimeric Antigen Receptor) T Cells in Adults With B-Cell Acute Lymphoblastic Leukemia (ALL)	To assess the safety of administering allogenic, donor-derived CD19/CD22-CAR T cells that meet established release specifications in adults with B-cell ALL following a myeloablative conditioning regimen and Orca-T to determine if this will augment graft versus leukemia without increasing acute GVHD or graft failure.		Lymphoid Leukemia		Leukemia, Leukemia, Lymphoid	RECRUITING		2022-08-18	2037-01	2037-01	Melody Smith	INTERVENTIONAL	PHASE1	18	Allogeneic donor-derived T-cells transduced with bivalent lentiviral vector (CD19/CD22-BBz) chimeric antigen receptor (CAR), Treg CD34+HSPC (Orca-T)	Number of patients who received donor CD19/CD22-CAR T cells, Assessment of the donors safety CD19/CD22-CAR T cells plus the Orca-T graft	Patient Inclusion Criteria: * Subjects in CR must have a history of chemotherapy refractory disease defined as progression or stable disease after one line of chemotherapy, or relapsed disease after achieving prior CR OR must have other high risk ALL features including: CRLF2 rearrangement, Ph-like phenotype, MLL/KMT2a rearrangement, or hypodiploid karyotype. * Subjects with persistent or relapse…	18 Years	65 Years	ALL	United States				SPONSOR_INVESTIGATOR	Melody Smith	Associate Professor of Medicine (Blood and Marrow Transplantation and Cellular Therapy)	Stanford University	https://clinicaltrials.gov/study/NCT05507827
NCT05695521	yes	neurodegenerative disease	neurodegenerative disease - ALS	ALS	poly	https://cellenkosinc.com/ CK0803, neurotrophic allogenic T regulatory Cells (Treg), utilizes Cellenkos' proprietary CRANE technology to generate disease specific products. CK0803 (cryopreserved, allogeneic, cord blood derived T regulatory cells that express neurotropic homing markers) will be administered intravenously Dose: 100 million Treg cells (fixed dose) The cells have a high cell surface e…	umbilical cord blood	Regulatory T Cells for Amyotrophic Lateral Sclerosis	Phase 1 Safety Run-in Study and Phase 1b Randomized, Double Blinded, Placebo Controlled Trial	Phase 1 Safety Run-in Study of 6 patients followed by Phase 1b Randomized, Double Blind, Placebo Control Trial of CK0803, neurotropic, allogeneic, umbilical cord blood derived T regulatory (Treg) cells in additional 60 patients with Amyotrophic Lateral Sclerosis.	CK0803, neurotrophic allogenic T regulatory Cells (Treg), utilizes Cellenkos' proprietary CRANE technology to generate disease specific products. The primary objective of the upcoming phase 1 study is to establish safety and tolerability of multiple doses of CK0803 in ALS patients. The goal of the phase 1b study is to extend safety and establish efficacy of CK0803 in ALS using the combined assess…	Amyotrophic Lateral Sclerosis	ALS, Cellenkos, T Regulatory Cells, Randomized Placebo Control Trial, Umbilical cord blood, Amyotrophic Lateral Sclerosis	Motor Neuron Disease, Amyotrophic Lateral Sclerosis, Sclerosis	ACTIVE_NOT_RECRUITING		2023-04-03	2026-05	2027-12	Cellenkos, Inc.	INTERVENTIONAL	PHASE1	66	CK0803, Excipient	Treatment Limiting Toxicity (TLT), Combined assessment of function and survival (CAFS)	Inclusion Criteria: * Ability of the subject or his/her legally authorized representative to provide informed consent. * Adult ALS subjects (≥18 years of age) * Diagnosis of ALS, according to the Revised El Escorial Criteria for ALS * Subjects with disease onset ≤ 5 years * Upright (sitting position) Slow Vital Capacity (SVC) as adjusted for sex, age and height ≥ 50% predicted * Subjects must hav…	18 Years	95 Years	ALL	United States, United States, United States				SPONSOR				https://clinicaltrials.gov/study/NCT05695521
NCT05973734	yes?	autoimmunity	autoimmunity - T1D	autoimmunity - T1D	poly	The participants will receive either their own immune cells, called regulatory T cells, or immune cells from the bone marrow of the islet donor.		Islet Transplantation With Recipient T-Reg Cells or Deceased Donor Vertebral Bone Marrow Therapy	Clinical Islet Transplantation With Apheresis, Isolation and Reintroduction of Recipient Regulatory T Cells or Administration of Deceased Donor Vertebral Bone Marrow in Type 1 Diabetes	The goal of this clinical trial is to learn if patients who have brittle type 1 diabetes receiving an islet transplantation will have better control of their sugars if they also receive one of 2 types of immune cells along with the islet transplant. The participants will receive either their own immune cells, called regulatory T cells, or immune cells from the bone marrow of the islet donor.	Islet transplantation success remains limited by the immediate loss of islet after transplantation, rejection, and side effect from immunosuppression. Preclinical animal models provide evidence that donor bone marrow cells OR regulatory T cells infused at the time of islet transplantation can improve the survival of islets after transplantation and reduce the need for immunosuppression. The purpo…	Islet Transplantation		Death	NOT_YET_RECRUITING		2023-10-01	2025-05	2028-05	Stanford University	INTERVENTIONAL	PHASE1	24	Infusion of recipient T regulatory cell, Infusion of concomitant Donor Derived Vertebral Bone Marrow	Occurrence of Grade 3 to 5 cytokine release syndrome / acute infusion reaction after Treg administration infusion reaction after Treg administration, Occurrence of grade 4 or greater adverse events of islet transplantation, Number of patients who receive Treg infusions (Arm1) or Donor Derived Vertebral Bone Marrow (Arm2) and islet transplantation (feasibility)	Inclusion Criteria: * Male and female patients age 18 to 70 years of age. * Ability to provide written informed consent. * Mentally stable and able to comply with the procedures of the study protocol. * Clinical history compatible with T1D with onset of disease at \< 45 years of age, insulin- dependence for ≥ 5 years at the time of enrollment, or a sum of patient age and insulin dependent diabete…	18 Years	70 Years	ALL	United States				PRINCIPAL_INVESTIGATOR	Stephan Busque	Protocol Director	Stanford University	https://clinicaltrials.gov/study/NCT05973734
NCT06052436	yes	COVID-19	COVID-19	COVID-19	poly		thyTreg cells (allo-thyTreg)	Cell Therapy With Treg Cells Obtained From Thymic Tissue (thyTreg) to Control the Immune Hyperactivation Associated With COVID-19 and/or Acute Respiratory Distress Syndrome (THYTECH2)	Open Phase I/IIa Clinical Trial to Evaluate the Safety and Efficacy of Allogenic Administration of Treg Cells Obtained From Thymic Tissue (thyTreg) to Control The Immune Hyperactivation Associated With COVID-19 and/or Acute Respiratory Distress Syndrome	The investigators developed a GMP protocol to isolate Treg cells from thymic tissue (thyTreg). The thyTreg cells are being evaluated in a Phase I/II clinical trial to evaluate the safety and efficacy of the adoptive transfer of autologous thyTreg to prevent rejection in heart transplant children (NCT04924491), with preliminary results indicating the feasibility and safety of the therapy. In addit…	The immune system is the body's defense system against pathogens and other harmful agents, but it is also responsible for transplant rejection or autoimmune diseases. Another scenario of disproportionate immune response is the Immune Hyperactivation, an exaggerated systemic inflammatory response such as that caused by respiratory infections like COVID-19, a major cause of acute respiratory distre…	Systemic Inflammatory Response Syndrome	Immune Hyperactivation, Regulatory T cell, ARDS, COVID-19, Advanced therapy, Immunotherapy, Th1-Th2 Balance	COVID-19, Respiratory Distress Syndrome, Respiratory Distress Syndrome, Newborn, Acute Lung Injury, Syndrome, Systemic Inflammatory Response Syndrome	RECRUITING		2023-06-27	2027-12-31	2027-12-31	Hospital General Universitario Gregorio Marañon	INTERVENTIONAL	PHASE1, PHASE2	24	Allogeneic thyTreg 5.000.000, Allogeneic thyTreg 10.000.000	1. Incidence of infusion-related adverse events (safety) by type, frequency, severity, and causality	Inclusion Criteria: 1. Patient over 18 to 65 years of age 2. Patient Informed and non-opposed to the research by his medical doctor during hospitalization 3. Patient with clinical, radiological, gasometric and immunological criteria defined as: 1. Acute respiratory failure secondary to acute lung injury of noncardiogenic cause 2. Pulmonary abnormalities compatible with bilateral alveoloinsterstit…	18 Years	65 Years	ALL	Spain				PRINCIPAL_INVESTIGATOR	Rafael Correa-Rocha	Principal Investigator	Hospital General Universitario Gregorio Marañon	https://clinicaltrials.gov/study/NCT06052436
NCT06195891	yes	GvHD prevention	GvHD prevention	GvHD prevention	poly	TRGFT-201 (Orca-T). A T-regulatory (Treg) cell donor graft that has been partially engineered by depleting all the T cells and then enriching the graft with infusions of conventional T-cells, Tregs and CD34+ stem cells derived from peripheral blood from either related or unrelated matched donors, with potential immunomodulating activity. Orca-T cells take cells from a donor and remove some of the…		Orca-T Following Chemotherapy and Total Marrow and Lymphoid Irradiation for the Treatment of Acute Myeloid Leukemia, Acute Lymphoblastic Leukemia or Myelodysplastic Syndrome	A Single Center, Non-Randomized, Phase 1b Study of Orca-T Following Escalated Dose of Total Marrow and Lymphoid Irradiation in Patients With Acute Leukemias and MDS	This phase I trial tests the side effects and best dose of total marrow lymphoid irradiation along with chemotherapy, with fludarabine and melphalan, with or without thiotepa, in combination with Orca-T cells for patients with acute myeloid leukemia (AML), acute lymphoblastic leukemia (ALL) or myelodysplastic syndrome (MDS). Total marrow and lymphoid irradiation is a targeted form of total body i…	PRIMARY OBJECTIVES: I. Describe toxicities attributable to total marrow and lymphoid irradiation (TMLI) by dose level in patients with high-risk acute leukemias or MDS, in the context of partially engineered T-regulatory cell donor graft TRGFT-201 (Orca-T) from a matched or haploidentical donor. II. Determine the recommended phase II dose (RP2D) of TMLI with an Orca-T for allogeneic hematopoietic…	Acute Lymphoblastic Leukemia, Acute Myeloid Leukemia, Myelodysplastic Syndrome		Leukemia, Leukemia, Myeloid, Leukemia, Myeloid, Acute, Preleukemia, Precursor Cell Lymphoblastic Leukemia-Lymphoma, Leukemia, Lymphoid, Myelodysplastic Syndromes, Syndrome	RECRUITING		2024-05-24	2027-06-21	2027-06-21	City of Hope Medical Center	INTERVENTIONAL	PHASE1	33	Biospecimen Collection, Bone Marrow Aspiration, Bone Marrow Biopsy, Dual-Energy Computed Tomography, Echocardiography, Fludarabine, Magnetic Resonance Imaging, Melphalan, Multigated Acquisition Scan, Partially Engineered T-regulatory Cell Donor Graft TRGFT-201, Tacrolimus, Thiotepa, Total Marrow and Lymphoid Irradiation	Incidence of adverse events	Inclusion Criteria: * Documented informed consent of the participant * Agreement to allow the use of archival tissue from diagnostic bone marrow biopsies * If unavailable, exceptions may be granted with study primary investigator (PI) approval * Age: 60-75 years * Karnofsky performance status ≥ 70 * Eligible patients will have a histopathological confirmed diagnosis of hematologic malignancy in o…	60 Years		ALL	United States				SPONSOR				https://clinicaltrials.gov/study/NCT06195891
NCT06411184	yes	GvHD prevention	GvHD prevention	GvHD prevention	poly	autologous Tregs		Safety and Efficacy of Treg Cell in the Treatment of GVHD	Safety and Efficacy of Treg Cell in the Treatment of GVHD After Allogeneic Hematopoietic Stem Cell Transplantation	This is a randomized, single-center phase 1/2a clinical trial without blinding. Regulatory T cells (Tregs) have shown potential in treating various immune-related diseases, including autoimmune disorders, transplant rejection, and inflammatory diseases. The investigators plan to recruit participants for a clinical trial to evaluate the efficacy and safety of autologous Tregs in the treatment of G…	This randomized, single-center phase 1/2a clinical trial, conducted without blinding, aims to explore the therapeutic promise of regulatory T cells (Tregs). Tregs are specialized immune cells that play a crucial role in modulating the body's immune response, thus offering a unique therapeutic avenue for immune-related conditions. They have already demonstrated significant potential in managing a …	GVHD	Regulatory T-Lymphocytes, GVHD	Graft vs Host Disease	NOT_YET_RECRUITING		2024-06-01	2025-12-31	2027-05-31	Xuzhou Medical University	INTERVENTIONAL	PHASE1, PHASE2	20	Regulator T Cells	Adverse events	Inclusion Criteria: 1. Patients aged ≥18 years who have undergone allogeneic hematopoietic stem cell transplantation (allo-HSCT), regardless of gender. 2. Those with persistent manifestations of graft-versus-host disease (GVHD) and suitable for systemic treatment. 3. Previously received at least 1 but not more than 5 lines of systemic treatment for GVHD. 4. Corticosteroid therapy dose stable for …	18 Years	60 Years	ALL					PRINCIPAL_INVESTIGATOR	Kai Lin Xu，MD	professor	Xuzhou Medical University	https://clinicaltrials.gov/study/NCT06411184
NCT06552169	yes	transplant rejection prevention	kidney transplant rejection prevention	kidney transplant rejection prevention	poly	expanded regulatory T cells (TRK-001). autologous expanded regulatory T cells (TRK-001) . Treg adoptive cell transfer (TRACT)		REgulatory T Cell Therapy to Achieve Immunosuppression REduction	The RETIRE Trial: A Randomized Phase 2 Trial of Adoptive Therapy With Treg Adoptive Cell Transfer (TRACT) To Prevent Rejection in Living Donor Kidney Transplant Recipients	The goal of this multi-national, multi-center, open-label, randomized Phase 2 trial is to determine the safety and efficacy of administering expanded regulatory T cells (TRK-001) to prevent allograft rejection in living donor renal transplant recipients. Enrolled subjects will be randomized to one of 2 study arms: Arm 1 subjects will receive standard of care immunosuppression Arm 2 subjects will …	This is a prospective, multi-national, multi-center, open-label, randomized Phase 2 trial to determine the safety and efficacy of administering autologous expanded regulatory T cells (TRK-001) to prevent allograft rejection in living donor renal transplant recipients. All subjects will be followed for 5 years post-transplant, comprising of a 2-year post-transplant follow-up period and a 3-year su…	Kidney Transplantation	Regulatory T cells, Treg adoptive cell transfer (TRACT), Kidney Transplantation, Graft Rejection, Autologous cell therapy, End stage renal disease, Prevention of organ transplant rejection, Tregs, Reduced immunosuppression		RECRUITING		2025-06-13	2027-06	2031-06	Tract Therapeutics, Inc.	INTERVENTIONAL	PHASE2	34	Arm 1: SOC (mTOR + CNI), Arm 2A: TRACT/MONO mTOR, Arm 2B: TRACT/MONO CNI	Development of de novo donor-specific antibodies, Biopsy-proven acute rejection, Biopsy-proven subclinical rejection, Development of significant (2+) interstitial fibrosis/tubular atrophy, Successful taper to monotherapy (Arm 2)	Inclusion Criteria 1. Males or females aged 18-65 years as of the date of informed consent who will undergo a single organ, living donor kidney transplant. 2. Donor aged 18-65 years as of the date of organ donation. A certain degree of HLA matching between the donor and the recipient is not required. 3. Blood type compatibility between recipient and donor must be established as follows. Recipient…	18 Years	65 Years	ALL	United States, Taiwan, Taiwan, Taiwan				SPONSOR				https://clinicaltrials.gov/study/NCT06552169
NCT06671236	yes	neurodegenerative disease	neurodegenerative disease - AD	neurodegenerative disease - ALS, MSA, AD	poly	autologous human polyclonal regulatory T cell		Clinical Study of Regulatory T Cells (Tregs) in the Treatment of Neurodegenerative Diseases	An Open, Single-Arm, Multi-Center Clinical Study to Evaluate the Safety and Tolerability of Regulatory T Cells (Tregs) In the Treatment of Neurodegenerative Diseases	An open, multi- center phase Ⅰ clinical study evaluating the safety and efficacy of autologous human polyclonal regulatory T cell injection (NP001 cell injection) in patients with Neurodegenerative diseases (ALS, MSA, AD).	This is an open-label, non-randomized, multi-center clinical trial of single-agent NP001 cell injection in patients with with Neurodegenerative diseases (ALS, MSA, AD). After subject consents to the study, an apheresis procedure will be performed to collect cells to manufacture the investigational product, NP001 cell injection. NP001 cell injection are manufactured ex vivo to yield enriched Tregs…	Amyotrophic Lateral Sclerosis (ALS), Alzheimer's Disease(AD), Multiple System Atrophy, MSA	Treg, regulatory T cells, neurodegenerative diseases, Alzheimer's Disease, Multiple System Atrophy, Amyotrophic Lateral Sclerosis	Alzheimer Disease, Motor Neuron Disease, Amyotrophic Lateral Sclerosis, Neurodegenerative Diseases, Multiple System Atrophy, Shy-Drager Syndrome, Sclerosis, Atrophy	RECRUITING		2024-11-21	2026-12	2027-12	Novabio Therapeutics	INTERVENTIONAL	PHASE1	12	Autologous Human Polyclonal Regulatory T Cells Injection (NP001 Cell Injection)	Incidence of Treatment Related adverse events (AEs), Identification of Maximum Tolerated Dose (MTD)	Inclusion Criteria: - Patients must meet all of the following criteria to be eligible for enrollment in this study: 1. Male or female patients aged 18 to 70 years; 2. According to current international diagnostic criteria: ①ALS: defined by the Gold Coast Diagnostic Criteria (Shefner, 2020) as having a diagnosis of sporadic or familial amyotrophic lateral sclerosis (ALS), diagnosed as a probable, …	18 Years	70 Years	ALL	China				SPONSOR				https://clinicaltrials.gov/study/NCT06671236
NCT06671236	yes	neurodegenerative disease	neurodegenerative disease - ALS	neurodegenerative disease - ALS, MSA, AD	poly	autologous human polyclonal regulatory T cell		Clinical Study of Regulatory T Cells (Tregs) in the Treatment of Neurodegenerative Diseases	An Open, Single-Arm, Multi-Center Clinical Study to Evaluate the Safety and Tolerability of Regulatory T Cells (Tregs) In the Treatment of Neurodegenerative Diseases	An open, multi- center phase Ⅰ clinical study evaluating the safety and efficacy of autologous human polyclonal regulatory T cell injection (NP001 cell injection) in patients with Neurodegenerative diseases (ALS, MSA, AD).	This is an open-label, non-randomized, multi-center clinical trial of single-agent NP001 cell injection in patients with with Neurodegenerative diseases (ALS, MSA, AD). After subject consents to the study, an apheresis procedure will be performed to collect cells to manufacture the investigational product, NP001 cell injection. NP001 cell injection are manufactured ex vivo to yield enriched Tregs…	Amyotrophic Lateral Sclerosis (ALS), Alzheimer's Disease(AD), Multiple System Atrophy, MSA	Treg, regulatory T cells, neurodegenerative diseases, Alzheimer's Disease, Multiple System Atrophy, Amyotrophic Lateral Sclerosis	Alzheimer Disease, Motor Neuron Disease, Amyotrophic Lateral Sclerosis, Neurodegenerative Diseases, Multiple System Atrophy, Shy-Drager Syndrome, Sclerosis, Atrophy	RECRUITING		2024-11-21	2026-12	2027-12	Novabio Therapeutics	INTERVENTIONAL	PHASE1	12	Autologous Human Polyclonal Regulatory T Cells Injection (NP001 Cell Injection)	Incidence of Treatment Related adverse events (AEs), Identification of Maximum Tolerated Dose (MTD)	Inclusion Criteria: - Patients must meet all of the following criteria to be eligible for enrollment in this study: 1. Male or female patients aged 18 to 70 years; 2. According to current international diagnostic criteria: ①ALS: defined by the Gold Coast Diagnostic Criteria (Shefner, 2020) as having a diagnosis of sporadic or familial amyotrophic lateral sclerosis (ALS), diagnosed as a probable, …	18 Years	70 Years	ALL	China				SPONSOR				https://clinicaltrials.gov/study/NCT06671236
NCT06671236	yes	neurodegenerative disease	neurodegenerative disease - MSA	neurodegenerative disease - ALS, MSA, AD	poly	autologous human polyclonal regulatory T cell		Clinical Study of Regulatory T Cells (Tregs) in the Treatment of Neurodegenerative Diseases	An Open, Single-Arm, Multi-Center Clinical Study to Evaluate the Safety and Tolerability of Regulatory T Cells (Tregs) In the Treatment of Neurodegenerative Diseases	An open, multi- center phase Ⅰ clinical study evaluating the safety and efficacy of autologous human polyclonal regulatory T cell injection (NP001 cell injection) in patients with Neurodegenerative diseases (ALS, MSA, AD).	This is an open-label, non-randomized, multi-center clinical trial of single-agent NP001 cell injection in patients with with Neurodegenerative diseases (ALS, MSA, AD). After subject consents to the study, an apheresis procedure will be performed to collect cells to manufacture the investigational product, NP001 cell injection. NP001 cell injection are manufactured ex vivo to yield enriched Tregs…	Amyotrophic Lateral Sclerosis (ALS), Alzheimer's Disease(AD), Multiple System Atrophy, MSA	Treg, regulatory T cells, neurodegenerative diseases, Alzheimer's Disease, Multiple System Atrophy, Amyotrophic Lateral Sclerosis	Alzheimer Disease, Motor Neuron Disease, Amyotrophic Lateral Sclerosis, Neurodegenerative Diseases, Multiple System Atrophy, Shy-Drager Syndrome, Sclerosis, Atrophy	RECRUITING		2024-11-21	2026-12	2027-12	Novabio Therapeutics	INTERVENTIONAL	PHASE1	12	Autologous Human Polyclonal Regulatory T Cells Injection (NP001 Cell Injection)	Incidence of Treatment Related adverse events (AEs), Identification of Maximum Tolerated Dose (MTD)	Inclusion Criteria: - Patients must meet all of the following criteria to be eligible for enrollment in this study: 1. Male or female patients aged 18 to 70 years; 2. According to current international diagnostic criteria: ①ALS: defined by the Gold Coast Diagnostic Criteria (Shefner, 2020) as having a diagnosis of sporadic or familial amyotrophic lateral sclerosis (ALS), diagnosed as a probable, …	18 Years	70 Years	ALL	China				SPONSOR				https://clinicaltrials.gov/study/NCT06671236
NCT06688331	yes	autoimmunity	autoimmunity - T1D	autoimmunity - T1D	poly	Artificially Expanded CD4+CD25+CD127- Regulatory Lymphocytes		Treatment of Pre-diabetic State in Pediatric Population With Treg Cell Preparations and Rituximab	A Multicenter, Randomized, Blinded, Placebo Controlled, Phase II Study to Evaluate the Safety and Efficacy of Cell Therapy Based With Artificially Expanded CD4+CD25+CD127- Regulatory Lymphocytes and Anti-CD20 Antibody in Pediatric Patients With Presymptomatic Diabetes Type 1 (Stage 1)	The main purpose of the study is to check: * Can therapy with a preparation of regulatory cells (Tregs lymphocytes) and/or an anti-CD20 antibody preparation (rituximab) be successfully used in children with pre-diabetes to treat or delay type 1 diabetes? * Is therapy with a preparation of regulatory cells (Tregs lymphocytes) and/or a preparation of antiCD20 antibodies (rituximab) safe for childre…	Participants: screening of approximately 2500 high-risk subjects will be conducted until no less than 150 participants with confirmed stage 1 (preclinical) type 1 diabetes mellitus are randomized; randomization 2:1:1:2; 50 participants treated with Tregs and anti-CD20 antibody; 25 participants treated with Tregs; 25 participants treated with anti-CD20 antibody; control: 50 participants receiving …	Presymptomatic Diabetes Type 1 (Stage 1), Diabetes Mellitus, Type I, Diabetes Mellitus, Type 1	PreTreg, Tregs, Prediabetes, presymptomatic	Diabetes Mellitus, Diabetes Mellitus, Type 1	RECRUITING		2025-03-12	2032-12	2032-12	PolTREG S.A.	INTERVENTIONAL	PHASE2	150	ex vivo expanded CD4+CD25+CD127- regulatory T cells (Tregs), Anti-CD20 (rituximab), Placebo, Treg sham	Number of days from day 0 to the day of first dysglycemia (stage 2 of type 1 diabetes mellitus) in each group, Number of adverse events reported 1 year, 2 years after the first dose of Tregs and at the end of the trial	Inclusion Criteria: 1. Age 6-16 2. 25 ≤ BMI ≤ 75 percentile (acc. to OLAF) with a lower weight threshold of 20 kg 3. Venous plasma glucose levels \< 100mg% at fasting (70 to 100 mg/dl) and normal glucose tolerance test (at 120 minutes glycaemia \<140 mg/dl) (acc. to PTD) 4. Insulin independence 5. C-peptide levels ≥ 1.0 ng/ml (central laboratory limit of normal) in fasting and post-stimulation te…	6 Years	16 Years	ALL	Poland, Poland, Poland, Poland, Poland, Poland, Poland, Poland				SPONSOR				https://clinicaltrials.gov/study/NCT06688331
NCT06708780	yes	autoimmunity	autoimmunity - T1D	autoimmunity - T1D	poly			Immunotherapy with Autologous Tregs in T1DM	Clinical Safety and Therapeutic Effects of Autologous Tregs in T1DM	Type 1 diabetes (T1D) is an autoimmune disease characterized by a progressive immune distruction of pancreat beta cells and deterioration of endogenous insulin secretion. Regulatory T cells (Treg) are fuctionally deficient in T1D, leading to the loss of immune tolerance to the islets and the initiation of an autoimmune attack. Previouse studies have revealed the potential theraputic effects of au…		Type 1 Diabetes Mellitus		Diabetes Mellitus, Type 1	RECRUITING		2023-04-12	2026-12	2027-12	The Affiliated Nanjing Drum Tower Hospital of Nanjing University Medical School	INTERVENTIONAL	PHASE1	20	Ex vivo Expanded Human Autologous Regulatory T Cells, Routine Care	Number of Participants with adverse events, laboratory abnormalities and other signs of toxicity.	Inclusion Criteria: * Meet the diagnostic criteria of T1DM based on the 2021 version of the Chinese Guidelines for Diagnosis and Treatment of Type 1 Diabetes; * Aged 8 to 65 years; * At least one islet autoantibody positive and/or fasting C-peptide does not exceed 300pmol/L; * Must be capable of providing written, signed, and dated informed consent and willing to comply with research requirements…	8 Years	65 Years	ALL	China				PRINCIPAL_INVESTIGATOR	Zhu DaLong	Professor	The Affiliated Nanjing Drum Tower Hospital of Nanjing University Medical School	https://clinicaltrials.gov/study/NCT06708780
NCT06777719	yes	transplant rejection prevention	kidney transplant rejection prevention	kidney transplant rejection prevention	poly		CD8 Tregs	Eight-Treg Study:Trial of Adoptive Immunotherapy With Autologous ex Vivo Expanded Regulatory CD8+ T Cells in Living Donor Kidney Transplant Recipients	Eight-Treg Study: a Phase I Dose Escalation Trial of Adoptive Immunotherapy With Autologous ex Vivo Expanded Regulatory CD8+ T Cells in Living Donor Kidney Transplant Recipients	The only curative treatment for end-stage renal disease is through kidney transplantation. Solid organ transplants success had been made possible by the development of Immunosuppressive (IS) drugs. However, the long-term survival of transplants is still shortened by the chronic dysfunction of the graft which is not prevented by current IS regimens. Moreover, these IS drugs increase the risk of op…		Kidney Transplantation	Kidney transplantation, living donor kidney, immunotherapy, CD8+ T cells		NOT_YET_RECRUITING		2025-02-01	2027-04-15	2027-04-15	Nantes University Hospital	INTERVENTIONAL	PHASE1	9	Eight Treg	Number of participants with treatment-related adverse events as assessed by CTCAE v4.0 up to 3 months post-graft, Occurrence of a dose-limiting toxicity, defined as the occurrence of an AE of grade 3 or higher (with exceptions: see specific section) up to visit 10, at 3 months post-transplantation.	for kidney transplant recipient: pre-Inclusion Criteria: 1. Man or woman with chronic renal failure requiring kidney transplantation and approved to receive a primary kidney allograft from a living donor. 2. Weight between 50 and 100 kg. 3. Up-to-date vaccination against SARS Cov2 depending on the health situation and the rules in force with last recall done at least 6 to 1 month prior to visit 1…	18 Years	99 Years	ALL	France				SPONSOR				https://clinicaltrials.gov/study/NCT06777719
NCT06566261	yes	autoimmunity	autoimmunity - MS	autoimmunity - MS	TCR	ABA-101, a tissue-specific TCR-Treg cell therapy for progressive MS. autologous Treg therapy in development for the treatment of progressive multiple sclerosis. It was specifically designed for MS patients with progressive disease who have imaging evidence of ongoing inflammatory tissue injury and are HLA-DRB1*15:01 positive. ABA-101 is created by engineering a patient’s own Tregs to express a T …		ABA-101 in Participants With Progressive Multiple Sclerosis	A Phase 1 Open-label, Single Ascending Dose Study of ABA-101 in Participants With Progressive Multiple Sclerosis	This study will test the safety and effects of ABA-101 when given as a single dose to participants with progressive multiple sclerosis. It is the first study of this treatment in humans. After safety is demonstrated with a low dose of ABA-101, a higher dose will be evaluated.		Progressive Multiple Sclerosis	Progressive Multiple Sclerosis, Cell Therapy, Multiple Sclerosis, Treg, Regulatory T Cell	Multiple Sclerosis, Multiple Sclerosis, Chronic Progressive, Sclerosis	RECRUITING		2024-09-11	2026-02	2027-02	Abata Therapeutics	INTERVENTIONAL	PHASE1	12	ABA-101	Incidence of adverse events (safety and tolerability)	Inclusion Criteria: * Is ≥18 years old at signing of consent. * Has a diagnosis of MS per the 2017 revised McDonald criteria. * Has documented evidence of progression of disability independent of MS relapse activity (clinical or radiographic). * Expresses the HLA that matches the TCR restriction. * Presence of a radiographic biomarker of CNS inflammation as identified by MRI. * Meets Expanded Dis…	18 Years		ALL	United States, United States, United States				SPONSOR				https://clinicaltrials.gov/study/NCT06566261
NCT06919354	yes	autoimmunity	autoimmunity - T1D	autoimmunity - T1D	TCR	GNTI-122, an investigational cell therapy manufactured from a participant's own blood cells in adult participants with recently diagnosed T1D.		A Study of GNTI-122 in Adults Recently Diagnosed With T1D (POLARIS)	POLARIS: A Phase 1, Single Dose, Open-label Study of GNTI-122 in Adults With Recently Diagnosed Type 1 Diabetes (T1D)	This is a 78-week single arm, multi-center, Phase 1 study to evaluate the safety, tolerability, cellular kinetics, and biomarker changes in C-peptide over time of GNTI-122, an investigational cell therapy manufactured from a participant's own blood cells in adult participants with recently diagnosed T1D. After assessment of eligibility, participants who qualify for the study will be enrolled sequ…	This is a 78-week single arm, multi center, Phase 1 study to evaluate the safety, tolerability, cellular kinetics, and biomarker changes in C-peptide over time of GNTI-122 in adult participants with recently (within 120 days of Screening) diagnosed T1D. GNTI-122 is an investigational cell therapy manufactured from a participant's own blood cells and is intended to help correct an imbalance of cer…	Type 1 Diabetes (T1D), Type 1 Diabetes Mellitus		Diabetes Mellitus, Type 1	RECRUITING		2025-09-03	2028-02	2028-02	GentiBio, Inc	INTERVENTIONAL	PHASE1	16	GNTI-122	Safety and tolerability of GNTI-122 with and without rapamycin in adult participants with recently diagnosed T1D	Inclusion Criteria: Male and female participants aged ≥18 to ≤45 years with recently diagnosed (within 120 days of Screening) T1D according to American Diabetes Association criteria. Participant has residual β-cell function during Screening, defined as random C-peptide ≥ 0.2 nmol/L. Positive for at least one T1D-associated autoantibody. Able and willing to provide written, informed consent as app…	18 Years	45 Years	ALL	United States				SPONSOR				https://clinicaltrials.gov/study/NCT06919354

## Sheet: summary
poly	converted	TCR	CAR
NCT00602693	NCT05241444	NCT06566261	NCT05993611
NCT01210664	NCT04220190	NCT06919354	NCT06201416
NCT01624077	NCT06169176		NCT06361836
NCT01660607	NCT01634217		NCT05987527
NCT01795573			NCT04817774
NCT01911039			NCT05234190
NCT01937468
NCT02088931
NCT02091232
NCT02129881
NCT02145325
NCT02166177
NCT02244801
NCT02371434
NCT02385019
NCT02474199
NCT02519816
NCT02691247
NCT02704338
NCT02711826
NCT02749084
NCT02772679
NCT02932826
NCT03011021
NCT03185000
NCT03241784
NCT03284242
NCT03444064
NCT03460795
NCT03577431
NCT03683498
NCT03773393
NCT03865017
NCT03867617
NCT03943238
NCT04013685
NCT04055623
NCT04468971
NCT04661254
NCT04691232
NCT04801563
NCT04924491
NCT05095649
NCT05316701
NCT05386264
NCT05507827
NCT05695521
NCT05973734
NCT06052436
NCT06195891
NCT06411184
NCT06552169
NCT06671236
NCT06688331
NCT06708780
NCT06777719

## Sheet: misclassified
NCT ID	ex-vivo expansion	indication_category	indication_standardized	indication_long	type	details	source	Title	Official Title	Brief Summary	Detailed Description	Conditions	Keywords	Condition Mesh Terms	Status	Why Stopped	Start Date	Primary Completion	Completion Date	Sponsor	Study Type	Phases	Enrollment	Intervention Names	Primary Outcomes	Eligibility Criteria	Min Age	Max Age	Sex	Location Country	Investigator(s)	Investigator Phone(s)	Investigator Email(s)	Responsible Party Type	Responsible Party Name	Responsible Party Title	Responsible Party Affiliation	URL
NCT06427421	yes	autoimmunity	autoimmunity - T1D	autoimmunity - T1D	TCR	genetically engineered Tregs expressing the relevant antigen receptor . but analyzing autoantigen. insulin-specific Tregs in T1DM patients . just characterizing and not doing anything? misclassified as interventional?		Characterization of Autoreactive Regulatory and Conventional CD4 T Cells in Recent Onset Type 1 Diabetes and Control Individuals	Characterization of Autoreactive Regulatory and Conventional CD4 T Cells in Recent Onset Type 1 Diabetes and Control Individuals	Type 1 diabetes (T1D) is caused by an autoimmune response leading to the destruction of pancreatic beta cells. The disease association with particular HLA class II alleles, particularly HLA-DQ8, indicates the implication of CD4 T cells in its aetiology. The hypothesis is therefore that T1D starts by the loss of tolerance in autoreactive CD4 T cells. This might result from alterations in conventio…	During the development of type 1 diabetes (T1DM), regulatory T cells (Treg) are modified and their protective role is no longer optimal, particularly against pathology-specific autoreactive antigens. The hypothesis is that in patients with T1DM, the function and phenotype of Treg cells, as well as their receptor repertoire for the antigen to which they are specific (TCR), no longer allow them to …	Type 1 Diabetes	Type 1 Diabetes, Regulatory T cells, Pathophysiology of T1DM	Diabetes Mellitus, Diabetes Mellitus, Type 1	NOT_YET_RECRUITING		2024-06	2026-08	2026-08	Assistance Publique - Hôpitaux de Paris	INTERVENTIONAL	NA	80	Frequency of Treg and Teffs, Phenotype of Treg and Teffs, RNA seq analysis, HLA typing, beta-cell autoantibody dosage, Glycated haemoglobin (HbA1C) dosage, blood glucose dosage, C-peptide dosage	Frequency and phenotype of Tregs	Inclusion Criteria: Newly diagnosed T1DM group: * Age ≥ 6 years and \< 18 years on day of inclusion; * Weight ≥ 12 kg; * Newly diagnosed T1DM, diagnosis defined according to International Society of Pediatric and Adolescent Diabetes (ISPAD) criteria by: hyperglycemia \> 2g/L and/or ketonemia and/or polyuro-polydipsia and/or weight loss ; * Absence of other associated inflammatory or autoimmune di…	6 Years	18 Years	ALL	France				SPONSOR				https://clinicaltrials.gov/study/NCT06427421
NCT05636839	NA	autoimmunity	autoimmunity - psoriasis	autoimmunity - psoriasis	NA	purify Treg cells from participant blood before and after UVB treatment to test their suppressive activity by ex vivo suppression assay. cells not given back to patients. just observational study, not treating the disease.		UVB-induced Treg Cells Exert Antigen-specific Suppression Through LAG-3	UVB-induced Treg Cells Exert Antigen-specific Suppression Through LAG-3	The goal of this clinical trial is to compare the immune cell population in blood of the participants with psoriasis/atopic dermatitis before and after UVB treatment. The main questions it aims to answer are: 1. how immune cells in the PBMCs from blood of participants are affected by UVB treatment 2. will UVB treatment expand the antigen-specific Treg cell population 3. will UVB treatment enhance…	UVB irradiation suppresses immune responses partly via the induction of Treg cells. However, it is still not clear whether the therapeutic effect of UVB to treat skin inflammatory diseases (such as psoriasis and atopic dermatitis) results from the increase of Treg cell population. In addition, how UVB induces antigen-specific Treg cells needs to be elucidated. In this study, researchers will exam…	Psoriasis, Atopic Dermatitis	UVB treatment, antigen specificity, regulatory T cell, mass cytometry	Psoriasis, Dermatitis	RECRUITING		2022-01-25	2025-12	2025-12	National Taiwan University Hospital	INTERVENTIONAL	NA	20	UVB treatment	Change in the percentage of Treg cells	Inclusion Criteria: 1. At least 20 years of age 2. Able and willing to provide written informed consent Exclusion Criteria: 1. UV exposure in the last 8 weeks before study entry 2. Patients with contraindications for UV-treatment 3. History of cancer and primary immunodeficiency 4. pregnant or nursing mother 5. participating in another clinical trial	20 Years		ALL	Taiwan				SPONSOR				https://clinicaltrials.gov/study/NCT05636839
NCT03736044	NA	autoimmunity	autoimmunity - RA	autoimmunity - RA	NA	observational to see if TNF inhibitors in vivo change circulating Treg amounts. Not an adoptive cell therapy.		Reconstitution of CD4+CD25highCD127low/-Tcell	Analysis of T Cell Population to Obtain a Free-drug Remission in Patients Affected by Rheumatoid Athritis in Remission Phase Induced by TNF-blocker Therapy	Rheumatoid arthritis (RA) is a systemic disabling inflammatory disease, of autoimmune origin characterized by chronic synovial inflammation resulting in joint damage. Treg cell function in patients with active RA is assumed to be impaired, a trend that seems to be reversed by TNFalpha antagonist therapy. Remission is the current treatment goal in RA. An increasing number of patients in clinical t…	1. To evaluate the incidence of disease flare after cessation of anti-TNF therapy in patients that meet sustained clinical and instrumental remission criteria together with reconstitution of the CD4+CD25highCD127low/- Tcell population respect to those patients in the same remission status with persistent low CD4+CD25highCD127low/- Tcell population. 2. Assessment of CD4+CD25highCD127low/- Tcell po…	Rheumatoid Arthritis	Rheumatoid arthritis, Remission, T regulatory lymphocytes, Tumor Necrosis Factor-blocker therapy	Arthritis, Arthritis, Rheumatoid	COMPLETED		2013-11-25	2017-03-13	2017-03-13	University Hospital of Ferrara	INTERVENTIONAL	NA	48	TNF-blockers suspension in patients with rheumatoid arthritis	Proportion of subjects who flare-up after cessation of anti-TNF therapy after 24 months	Inclusion Criteria: * patients with RA fulfilling the 1987 ACR classification criteria (10) treated with anti-TNF and/or conventional DMARDs for at least 12 months, in prolonged remission (DAS28 \<2.6 or DAS44 \<1.6) for at least 6 months (checked in two consecutive visits 3 months apart), without Glucocorticosteroid (for at least 3 months, before), on a stable treatment for at least 3 months. Ex…	18 Years		ALL					PRINCIPAL_INVESTIGATOR	Andrea Lo Monaco	Rheumatology Physician assistant/Principal investigator	University Hospital of Ferrara	https://clinicaltrials.gov/study/NCT03736044
NCT06750133	yes	GvHD prevention	GvHD prevention	GvHD prevention	engineered - CNKR	universal T-cells engineered with chimeric natural killer receptor (CNK-UT) https://www.nature.com/articles/s41419-024-06438-7 https://patents.google.com/patent/CN118103392A/en		Universal CNK-UT Therapy for Refractory aGVHD	A Study of Universal CNK-UT Cell Injection in Patients With Refractory Acute Graft-versus-host Disease	This is a single arm, open-label, multi-center, pilot studies (Investigator Initiated Trial, IIT) to evaluate the safety, tolerability, efficacy, pharmacokinetics and pharmacodynamics of universal T-cells engineered with chimeric natural killer receptor (CNK-UT) to treat the patients with steroid-refractory/resistant or steroid-dependent aGVHD.	This is a single arm, open-label, multi-center, pilot studies (Investigator Initiated Trial, IIT) to evaluate the safety, tolerability, efficacy, pharmacokinetics and pharmacodynamics of universal T-cells engineered with chimeric natural killer receptor (CNK-UT) to treat the patients with steroid-refractory/resistant or steroid-dependent acute graft-versus-host disease (aGvHD) after allogeneic he…	Acute Graft-versus-Host Disease	CNK-UT cell, aGVHD, allo-HSCT, steroids refractory, cellular therapy	Graft vs Host Disease	RECRUITING		2024-12-14	2025-12-14	2026-06-30	First Affiliated Hospital of Zhejiang University	INTERVENTIONAL	PHASE1	23	Chimeric Natural Killer Receptor Universal T-cells (CNK-UT)	Incidence of Treatment Related adverse events (AEs), Identification of Maximum Tolerated Dose (MTD) & incidence of Dose-limiting Toxicities (DLTs)	Inclusion Criteria: 1. Aged 14-70 years, male or female; 2. Participants diagnosed with grade II\~IV steroid-refractory/resistant or steroid-dependent aGVHD after allogeneic hematopoietic stem cell transplantation. 3. ECOG physical status score 0\~3; 4. Estimated life expectancy \> 12 weeks; 5. Female participants of childbearing age must undergo a serum or urine pregnancy test before enrollment,…	14 Years	70 Years	ALL	China, China				PRINCIPAL_INVESTIGATOR	Yi Luo	Professor	First Affiliated Hospital of Zhejiang University	https://clinicaltrials.gov/study/NCT06750133
